# Supplementary material for: r-2,c-6-Bis(2-methoxy­phen­yl)-t-3,t-5-dimethyl­piperidin-4-one acetic acid solvate
Source: Acta Crystallogr Sect E Struct Rep Online. 2010 May 22;66(Pt 6):o1428. doi: 10.1107/S1600536810017721 (PMC2979382; doi:10.1107/S1600536810017721)
Supplement: Supplementary file 1 [file e-66-o1428-sup1.cif]

##############################################################################
###                                                                        ###
###        Electronic paper (Acta Crystallographica Section E)             ###
###                                                                        ###
##############################################################################
#                                                                            #
# This CIF contains the data in a paper accepted for publication in Acta     #
# Crystallographica Section E. It conforms to the requirements of Notes      #
# for Authors for Section E, and has been peer reviewed under the auspices   #
# of the IUCr Commission on Journals.                                        #
#                                                                            #
# Full details of the Crystallographic Information File format               #
# are given in the paper "The Crystallographic Information File (CIF):       #
# a New Standard Archive File for Crystallography" by S. R. Hall, F. H.      #
# Allen and I. D. Brown [Acta Cryst. (1991), A47, 655-685].                  #
#                                                                            #
# The current version of the core CIF dictionary is obtainable from          #
# ftp://ftp.iucr.org/pub/cif_core.dic. The current version number is 2.4.    #
#                                                                            #
# Software is freely available for graphical display of the structure(s) in  #
# this CIF.  For information consult the CIF home page http://www.iucr.org/  #
# cif/home.html                                                              #
#                                                                            #
# This file may be used for bona fide research purposes within the           #
# scientific community so long as proper attribution is given to the journal # 
# article from which it was obtained.                                        #
#                                                                            #
##############################################################################
                                             
data_global
_audit_creation_method     SHELXL-97
_journal_date_recd_electronic     2010-05-11
_journal_date_accepted     2010-05-14
_journal_name_full     'Acta Crystallographica, Section E'
_journal_year     2010
_journal_volume     66
_journal_issue      6
_journal_page_first     o1428
_journal_page_last     o1428
_journal_paper_category     QO
_journal_coeditor_code     BT5268
_publ_contact_author_name     'Y. T. Jeonga'
_publ_contact_author_address
;   Department of Image Science and Engineering,
    Pukyong National University,
    Busan, 608-739,
    Republic of Korea
;
_publ_contact_author_email     'ytjeong@pknu.ac.kr'
_publ_contact_author_fax     '+82-51-629-6408'
_publ_contact_author_phone     '+82-51-629-6411'
_publ_section_title
;\
<i>r</i>-2,<i>c</i>-6-Bis(2-methoxyphenyl)-<i>t</i>-3,<i>t</i>-5-\
dimethylpiperidin-4-one acetic acid solvate
;
loop_
    _publ_author_name
    _publ_author_address
    'G. Aridoss'
;
    Department of Image Science and Engineering,
    Pukyong National University,
    Busan 608-739,
    Republic of Korea
;
    'S. Sundaramoorthy'
;
    Centre of Advanced Study in Crystallography and Biophysics
    University of Madras
    Guindy Campus
    Chennai 600 025
    India
;
    'D. Velmurugan'
;
    Centre of Advanced Study in Crystallography and Biophysics
    University of Madras
    Guindy Campus
    Chennai 600 025
    India
;
    'K. S. Park '
;
    Department of Image Science and Engineering,
    Pukyong National University,
    Busan 608-739,
    Republic of Korea
;
    'Y. T. Jeong'
;
    Department of Image Science and Engineering,
    Pukyong National University,
    Busan 608-739,
    Republic of Korea
;
data_I
_audit_creation_method     SHELXL-97
_chemical_name_systematic
;
<i>r</i>-2,<i>c</i>-6-Bis(2-methoxyphenyl)-<i>t</i>-3,<i>t</i>-5-
dimethylpiperidin-4-one acetic acid solvate
;
_chemical_name_common
;
;
_chemical_formula_moiety     'C21 H25 N O3, C2 H4 O2'
_chemical_formula_sum     'C23 H29 N O5'
_chemical_formula_iupac     'C21 H25 N O3, C2 H4 O2'
_chemical_formula_weight     399.47
_chemical_melting_point     ?
_symmetry_cell_setting     Triclinic
_symmetry_space_group_name_H-M     'P -1'
_symmetry_space_group_name_Hall     '-P 1'
loop_
    _symmetry_equiv_pos_as_xyz
    'x, y, z'
    '-x, -y, -z'
_cell_length_a     9.3059(5)
_cell_length_b     10.7052(8)
_cell_length_c     11.8950(7)
_cell_angle_alpha     94.432(3)
_cell_angle_beta     93.341(2)
_cell_angle_gamma     109.502(3)
_cell_volume     1109.21(12)
_cell_formula_units_Z     2
_cell_measurement_reflns_used     3180
_cell_measurement_theta_min     1.72
_cell_measurement_theta_max     28.35
_cell_measurement_temperature     292(2)
_exptl_crystal_description     Block
_exptl_crystal_colour     Colorless
_exptl_crystal_size_max     0.25
_exptl_crystal_size_mid     0.23
_exptl_crystal_size_min     0.2
_exptl_crystal_density_diffrn     1.196
_exptl_crystal_density_meas     ?
_exptl_crystal_density_method     'not measured'
_exptl_crystal_F_000     428
_exptl_absorpt_coefficient_mu     0.084
_exptl_absorpt_correction_type     'multi-scan'
_exptl_absorpt_process_details     '(SADABS; Bruker, 2008)'
_exptl_absorpt_correction_T_min     0.979
_exptl_absorpt_correction_T_max     0.983
_exptl_special_details
;
;
_diffrn_ambient_temperature     292(2)
_diffrn_radiation_type     MoK\a
_diffrn_radiation_wavelength     0.71073
_diffrn_radiation_source     'fine-focus sealed tube'
_diffrn_radiation_monochromator     graphite
_diffrn_measurement_device_type
                              'Bruker SMART APEXII area-detector diffractometer'
_diffrn_measurement_method     '\w and \f scans'
_diffrn_detector_area_resol_mean     ?
_diffrn_reflns_number     19986
_diffrn_reflns_av_R_equivalents     0.0313
_diffrn_reflns_av_sigmaI/netI     0.0314
_diffrn_reflns_theta_min     1.72
_diffrn_reflns_theta_max     28.35
_diffrn_reflns_theta_full     25.00
_diffrn_measured_fraction_theta_max     0.995
_diffrn_measured_fraction_theta_full     0.999
_diffrn_reflns_limit_h_min     -12
_diffrn_reflns_limit_h_max     12
_diffrn_reflns_limit_k_min     -14
_diffrn_reflns_limit_k_max     14
_diffrn_reflns_limit_l_min     -15
_diffrn_reflns_limit_l_max     15
_diffrn_standards_number     0
_diffrn_standards_interval_count     ?
_diffrn_standards_interval_time     ?
_diffrn_standards_decay_%     ?
_refine_special_details
;
Refinement of <i>F</i>^2^ against ALL reflections. The weighted <i>R</i>-factor
wR and goodness of fit <i>S</i> are based on <i>F</i>^2^, conventional
<i>R</i>-factors <i>R</i> are based on <i>F</i>, with <i>F</i> set to zero for
negative <i>F</i>^2^. The threshold expression of <i>F</i>^2^ >
\s(<i>F</i>^2^) is used only for calculating <i>R</i>-factors(gt) etc. and is
not relevant to the choice of reflections for refinement. <i>R</i>-factors
based on <i>F</i>^2^ are statistically about twice as large as those based on
<i>F</i>, and <i>R</i>- factors based on ALL data will be even larger.
;
_reflns_number_total     5528
_reflns_number_gt     3271
_reflns_threshold_expression     I>2\s(I)
_refine_ls_structure_factor_coef     Fsqd
_refine_ls_matrix_type     full
_refine_ls_R_factor_all     0.0875
_refine_ls_R_factor_gt     0.0486
_refine_ls_wR_factor_gt     0.1452
_refine_ls_wR_factor_ref     0.1728
_refine_ls_goodness_of_fit_ref     1.004
_refine_ls_restrained_S_all     1.004
_refine_ls_number_reflns     5528
_refine_ls_number_parameters     271
_refine_ls_number_restraints     0
_refine_ls_hydrogen_treatment     mixed
_refine_ls_weighting_scheme     calc
_refine_ls_weighting_details
         'calc w=1/[\s^2^(Fo^2^)+(0.0885P)^2^+0.1246P] where P=(Fo^2^+2Fc^2^)/3'
_atom_sites_solution_hydrogens     geom
_atom_sites_solution_primary     direct
_atom_sites_solution_secondary     difmap
_refine_ls_shift/su_max     0.005
_refine_ls_shift/su_mean     0.000
_refine_diff_density_max     0.323
_refine_diff_density_min     -0.259
_refine_ls_extinction_method     none
_refine_ls_extinction_coef     ?
loop_
    _atom_type_symbol
    _atom_type_description
    _atom_type_scat_dispersion_real
    _atom_type_scat_dispersion_imag
    _atom_type_scat_source
    'C' 'C' 0.0033 0.0016
                         'International Tables Vol C Tables 4.2.6.8 and 6.1.1.4'
    'H' 'H' 0.0000 0.0000
                         'International Tables Vol C Tables 4.2.6.8 and 6.1.1.4'
    'N' 'N' 0.0061 0.0033
                         'International Tables Vol C Tables 4.2.6.8 and 6.1.1.4'
    'O' 'O' 0.0106 0.0060
                         'International Tables Vol C Tables 4.2.6.8 and 6.1.1.4'
_computing_data_collection     'APEX2 (Bruker, 2008)'
_computing_cell_refinement     'SAINT (Bruker, 2008)'
_computing_data_reduction     'SAINT (Bruker, 2008)'
_computing_structure_solution     'SHELXS97 (Sheldrick, 2008)'
_computing_structure_refinement     'SHELXL97 (Sheldrick, 2008)'
_computing_molecular_graphics     'ORTEP-3 (Farrugia, 1997)'
_computing_publication_material
                            'SHELXL97 (Sheldrick, 2008) and PLATON (Spek, 2009)'
loop_
    _atom_site_type_symbol
    _atom_site_label
    _atom_site_fract_x
    _atom_site_fract_y
    _atom_site_fract_z
    _atom_site_U_iso_or_equiv
    _atom_site_adp_type
    _atom_site_calc_flag
    _atom_site_refinement_flags
    _atom_site_occupancy
    _atom_site_disorder_assembly
    _atom_site_disorder_group
    O O4 0.2740(2) 0.8721(2) 0.70402(14) 0.1087(6) Uani d . 1 . .
    C C1 0.43491(17) 0.18195(15) 0.14948(13) 0.0541(4) Uani d . 1 . .
    H H1A 0.5080 0.1344 0.1425 0.065 Uiso calc R 1 . .
    C C2 0.4178(2) 0.2350(2) 0.03418(14) 0.0678(5) Uani d . 1 . .
    H H2 0.3463 0.2842 0.0403 0.081 Uiso calc R 1 . .
    C C3 0.5705(2) 0.33189(19) 0.01370(14) 0.0650(5) Uani d . 1 . .
    C C4 0.6393(2) 0.44701(17) 0.10477(14) 0.0623(4) Uani d . 1 . .
    H H4 0.5714 0.4999 0.1081 0.075 Uiso calc R 1 . .
    C C5 0.64521(17) 0.38984(14) 0.21975(12) 0.0505(4) Uani d . 1 . .
    H H5 0.7209 0.3445 0.2168 0.061 Uiso calc R 1 . .
    C C6 0.70122(19) 0.49821(14) 0.31787(13) 0.0533(4) Uani d . 1 . .
    C C7 0.6116(2) 0.57269(15) 0.35615(14) 0.0589(4) Uani d . 1 . .
    C C8 0.6675(3) 0.67106(17) 0.44625(16) 0.0746(5) Uani d . 1 . .
    H H8 0.6069 0.7190 0.4722 0.089 Uiso calc R 1 . .
    C C9 0.8122(3) 0.6977(2) 0.49702(18) 0.0866(6) Uani d . 1 . .
    H H9 0.8495 0.7645 0.5569 0.104 Uiso calc R 1 . .
    C C10 0.9024(3) 0.6271(2) 0.46067(18) 0.0828(6) Uani d . 1 . .
    H H10 1.0005 0.6458 0.4953 0.099 Uiso calc R 1 . .
    C C11 0.8457(2) 0.52775(17) 0.37193(16) 0.0659(5) Uani d . 1 . .
    H H11 0.9067 0.4794 0.3479 0.079 Uiso calc R 1 . .
    C C12 0.3732(3) 0.6129(2) 0.33376(19) 0.0891(6) Uani d . 1 . .
    H H12A 0.3540 0.6013 0.4114 0.134 Uiso calc R 1 . .
    H H12B 0.2781 0.5795 0.2870 0.134 Uiso calc R 1 . .
    H H12C 0.4220 0.7058 0.3261 0.134 Uiso calc R 1 . .
    C C13 0.7967(3) 0.5374(2) 0.08009(19) 0.0865(6) Uani d . 1 . .
    H H13A 0.8662 0.4883 0.0799 0.130 Uiso calc R 1 . .
    H H13B 0.8335 0.6117 0.1374 0.130 Uiso calc R 1 . .
    H H13C 0.7897 0.5692 0.0074 0.130 Uiso calc R 1 . .
    C C14 0.3526(3) 0.1237(3) -0.06128(18) 0.1039(8) Uani d . 1 . .
    H H14A 0.3557 0.1612 -0.1322 0.156 Uiso calc R 1 . .
    H H14B 0.2486 0.0737 -0.0501 0.156 Uiso calc R 1 . .
    H H14C 0.4124 0.0659 -0.0619 0.156 Uiso calc R 1 . .
    C C15 0.28810(18) 0.08293(16) 0.18040(14) 0.0569(4) Uani d . 1 . .
    C C16 0.2765(2) -0.04794(18) 0.18907(17) 0.0723(5) Uani d . 1 . .
    H H16 0.3608 -0.0737 0.1765 0.087 Uiso calc R 1 . .
    C C17 0.1441(2) -0.1413(2) 0.2158(2) 0.0871(6) Uani d . 1 . .
    H H17 0.1385 -0.2292 0.2196 0.104 Uiso calc R 1 . .
    C C18 0.0207(2) -0.1035(2) 0.2366(2) 0.0838(6) Uani d . 1 . .
    H H18 -0.0684 -0.1659 0.2560 0.101 Uiso calc R 1 . .
    C C19 0.0267(2) 0.0254(2) 0.22903(16) 0.0717(5) Uani d . 1 . .
    H H19 -0.0577 0.0502 0.2433 0.086 Uiso calc R 1 . .
    C C20 0.15927(18) 0.11803(17) 0.20012(14) 0.0600(4) Uani d . 1 . .
    C C21 0.0428(3) 0.2846(3) 0.1817(2) 0.0973(7) Uani d . 1 . .
    H H21A -0.0251 0.2319 0.1186 0.146 Uiso calc R 1 . .
    H H21B 0.0704 0.3773 0.1706 0.146 Uiso calc R 1 . .
    H H21C -0.0075 0.2686 0.2500 0.146 Uiso calc R 1 . .
    N N1 0.49978(14) 0.28941(12) 0.24234(10) 0.0474(3) Uani d . 1 . .
    O O1 0.63714(19) 0.31782(17) -0.06797(12) 0.0943(5) Uani d . 1 . .
    O O2 0.47078(15) 0.54141(12) 0.29933(11) 0.0716(4) Uani d . 1 . .
    O O3 0.17552(13) 0.24937(12) 0.19021(12) 0.0731(4) Uani d . 1 . .
    H H1 0.4328(19) 0.3276(16) 0.2563(14) 0.057(4) Uiso d . 1 . .
    C C22 0.2703(3) 0.9465(3) 0.5224(2) 0.0980(7) Uani d . 1 . .
    H H22A 0.1935 0.9802 0.5490 0.147 Uiso calc R 1 . .
    H H22B 0.2283 0.8846 0.4562 0.147 Uiso calc R 1 . .
    H H22C 0.3560 1.0191 0.5037 0.147 Uiso calc R 1 . .
    C C23 0.32168(18) 0.87804(16) 0.61225(16) 0.0609(4) Uani d . 1 . .
    O O5 0.42181(15) 0.82324(12) 0.58533(10) 0.0707(4) Uani d . 1 . .
    H H5A 0.4448 0.7887 0.6396 0.106 Uiso calc R 1 . .
loop_
    _atom_site_aniso_label
    _atom_site_aniso_U_11
    _atom_site_aniso_U_22
    _atom_site_aniso_U_33
    _atom_site_aniso_U_12
    _atom_site_aniso_U_13
    _atom_site_aniso_U_23
    O4 0.1096(12) 0.1637(16) 0.1017(12) 0.0972(12) 0.0448(10) 0.0488(11)
    C1 0.0527(9) 0.0637(9) 0.0533(9) 0.0328(7) 0.0022(7) -0.0067(7)
    C2 0.0644(11) 0.0993(13) 0.0521(10) 0.0474(10) 0.0012(8) -0.0032(9)
    C3 0.0784(12) 0.0886(12) 0.0474(9) 0.0524(10) 0.0108(8) 0.0105(8)
    C4 0.0791(11) 0.0689(10) 0.0558(9) 0.0436(9) 0.0180(8) 0.0150(8)
    C5 0.0546(9) 0.0532(8) 0.0522(9) 0.0279(7) 0.0105(7) 0.0074(6)
    C6 0.0645(10) 0.0476(8) 0.0509(9) 0.0214(7) 0.0101(7) 0.0100(6)
    C7 0.0749(11) 0.0507(8) 0.0555(9) 0.0261(8) 0.0117(8) 0.0064(7)
    C8 0.1046(16) 0.0570(10) 0.0654(11) 0.0316(10) 0.0157(11) 0.0011(8)
    C9 0.1166(18) 0.0630(11) 0.0681(12) 0.0196(12) -0.0063(12) -0.0067(9)
    C10 0.0855(14) 0.0684(12) 0.0818(13) 0.0133(10) -0.0152(11) 0.0076(10)
    C11 0.0691(11) 0.0575(9) 0.0707(11) 0.0205(8) 0.0032(9) 0.0107(8)
    C12 0.1012(16) 0.0992(15) 0.0907(15) 0.0668(13) 0.0186(12) -0.0036(11)
    C13 0.1080(17) 0.0800(13) 0.0780(13) 0.0317(12) 0.0350(12) 0.0286(10)
    C14 0.0884(15) 0.150(2) 0.0606(13) 0.0355(15) -0.0106(11) -0.0285(13)
    C15 0.0508(9) 0.0637(9) 0.0575(9) 0.0255(7) -0.0010(7) -0.0103(7)
    C16 0.0595(11) 0.0656(11) 0.0921(14) 0.0272(9) -0.0021(9) -0.0101(9)
    C17 0.0714(13) 0.0614(11) 0.1236(19) 0.0202(10) -0.0025(12) -0.0002(11)
    C18 0.0596(11) 0.0755(13) 0.1040(16) 0.0105(9) 0.0009(10) -0.0023(11)
    C19 0.0513(10) 0.0833(13) 0.0797(13) 0.0254(9) 0.0025(8) -0.0048(10)
    C20 0.0529(9) 0.0651(10) 0.0644(10) 0.0265(8) 0.0010(7) -0.0066(8)
    C21 0.0762(13) 0.1153(17) 0.131(2) 0.0613(13) 0.0365(13) 0.0465(15)
    N1 0.0480(7) 0.0521(7) 0.0486(7) 0.0264(6) 0.0079(5) 0.0001(5)
    O1 0.1128(11) 0.1183(12) 0.0627(8) 0.0504(9) 0.0354(8) 0.0029(7)
    O2 0.0794(8) 0.0754(8) 0.0738(8) 0.0476(7) 0.0080(7) -0.0074(6)
    O3 0.0597(7) 0.0747(8) 0.0979(10) 0.0392(6) 0.0169(6) 0.0049(7)
    C22 0.0881(15) 0.1015(16) 0.1127(18) 0.0350(12) 0.0098(13) 0.0478(14)
    C23 0.0485(9) 0.0621(10) 0.0718(11) 0.0157(7) 0.0113(8) 0.0145(8)
    O5 0.0856(9) 0.0786(8) 0.0611(7) 0.0406(7) 0.0226(6) 0.0175(6)
_geom_special_details
;
All esds (except the esd in the dihedral angle between two l.s. planes) are
estimated using the full covariance matrix. The cell esds are taken into
account individually in the estimation of esds in distances, angles and
torsion angles; correlations between esds in cell parameters are only used
when they are defined by crystal symmetry. An approximate (isotropic)
treatment of cell esds is used for estimating esds involving l.s. planes.
;
loop_
    _geom_bond_atom_site_label_1
    _geom_bond_atom_site_label_2
    _geom_bond_site_symmetry_2
    _geom_bond_distance
    _geom_bond_publ_flag
    O4 C23 . 1.200(2) ?
    C1 N1 . 1.4731(19) ?
    C1 C15 . 1.509(2) ?
    C1 C2 . 1.544(2) ?
    C1 H1A . 0.9800 ?
    C2 C3 . 1.501(3) ?
    C2 C14 . 1.518(3) ?
    C2 H2 . 0.9800 ?
    C3 O1 . 1.208(2) ?
    C3 C4 . 1.513(3) ?
    C4 C13 . 1.522(3) ?
    C4 C5 . 1.546(2) ?
    C4 H4 . 0.9800 ?
    C5 N1 . 1.4748(19) ?
    C5 C6 . 1.515(2) ?
    C5 H5 . 0.9800 ?
    C6 C11 . 1.380(2) ?
    C6 C7 . 1.404(2) ?
    C7 O2 . 1.362(2) ?
    C7 C8 . 1.387(3) ?
    C8 C9 . 1.372(3) ?
    C8 H8 . 0.9300 ?
    C9 C10 . 1.371(3) ?
    C9 H9 . 0.9300 ?
    C10 C11 . 1.382(3) ?
    C10 H10 . 0.9300 ?
    C11 H11 . 0.9300 ?
    C12 O2 . 1.427(2) ?
    C12 H12A . 0.9600 ?
    C12 H12B . 0.9600 ?
    C12 H12C . 0.9600 ?
    C13 H13A . 0.9600 ?
    C13 H13B . 0.9600 ?
    C13 H13C . 0.9600 ?
    C14 H14A . 0.9600 ?
    C14 H14B . 0.9600 ?
    C14 H14C . 0.9600 ?
    C15 C16 . 1.381(2) ?
    C15 C20 . 1.398(2) ?
    C16 C17 . 1.375(3) ?
    C16 H16 . 0.9300 ?
    C17 C18 . 1.369(3) ?
    C17 H17 . 0.9300 ?
    C18 C19 . 1.372(3) ?
    C18 H18 . 0.9300 ?
    C19 C20 . 1.381(3) ?
    C19 H19 . 0.9300 ?
    C20 O3 . 1.378(2) ?
    C21 O3 . 1.407(2) ?
    C21 H21A . 0.9600 ?
    C21 H21B . 0.9600 ?
    C21 H21C . 0.9600 ?
    N1 H1 . 0.869(17) ?
    C22 C23 . 1.485(3) ?
    C22 H22A . 0.9600 ?
    C22 H22B . 0.9600 ?
    C22 H22C . 0.9600 ?
    C23 O5 . 1.298(2) ?
    O5 H5A . 0.8200 ?
loop_
    _geom_angle_atom_site_label_1
    _geom_angle_atom_site_label_2
    _geom_angle_atom_site_label_3
    _geom_angle_site_symmetry_1
    _geom_angle_site_symmetry_3
    _geom_angle
    _geom_angle_publ_flag
    N1 C1 C15 . . 110.18(11) ?
    N1 C1 C2 . . 112.74(13) ?
    C15 C1 C2 . . 113.26(13) ?
    N1 C1 H1A . . 106.7 ?
    C15 C1 H1A . . 106.7 ?
    C2 C1 H1A . . 106.7 ?
    C3 C2 C14 . . 113.04(15) ?
    C3 C2 C1 . . 107.96(13) ?
    C14 C2 C1 . . 112.43(18) ?
    C3 C2 H2 . . 107.7 ?
    C14 C2 H2 . . 107.7 ?
    C1 C2 H2 . . 107.7 ?
    O1 C3 C2 . . 122.82(18) ?
    O1 C3 C4 . . 121.76(18) ?
    C2 C3 C4 . . 115.39(14) ?
    C3 C4 C13 . . 112.14(15) ?
    C3 C4 C5 . . 108.37(13) ?
    C13 C4 C5 . . 111.53(16) ?
    C3 C4 H4 . . 108.2 ?
    C13 C4 H4 . . 108.2 ?
    C5 C4 H4 . . 108.2 ?
    N1 C5 C6 . . 110.18(11) ?
    N1 C5 C4 . . 114.00(13) ?
    C6 C5 C4 . . 112.25(12) ?
    N1 C5 H5 . . 106.6 ?
    C6 C5 H5 . . 106.6 ?
    C4 C5 H5 . . 106.6 ?
    C11 C6 C7 . . 117.73(15) ?
    C11 C6 C5 . . 119.99(14) ?
    C7 C6 C5 . . 122.28(15) ?
    O2 C7 C8 . . 123.97(16) ?
    O2 C7 C6 . . 115.70(14) ?
    C8 C7 C6 . . 120.33(18) ?
    C9 C8 C7 . . 119.97(19) ?
    C9 C8 H8 . . 120.0 ?
    C7 C8 H8 . . 120.0 ?
    C8 C9 C10 . . 120.81(18) ?
    C8 C9 H9 . . 119.6 ?
    C10 C9 H9 . . 119.6 ?
    C9 C10 C11 . . 119.2(2) ?
    C9 C10 H10 . . 120.4 ?
    C11 C10 H10 . . 120.4 ?
    C6 C11 C10 . . 121.98(18) ?
    C6 C11 H11 . . 119.0 ?
    C10 C11 H11 . . 119.0 ?
    O2 C12 H12A . . 109.5 ?
    O2 C12 H12B . . 109.5 ?
    H12A C12 H12B . . 109.5 ?
    O2 C12 H12C . . 109.5 ?
    H12A C12 H12C . . 109.5 ?
    H12B C12 H12C . . 109.5 ?
    C4 C13 H13A . . 109.5 ?
    C4 C13 H13B . . 109.5 ?
    H13A C13 H13B . . 109.5 ?
    C4 C13 H13C . . 109.5 ?
    H13A C13 H13C . . 109.5 ?
    H13B C13 H13C . . 109.5 ?
    C2 C14 H14A . . 109.5 ?
    C2 C14 H14B . . 109.5 ?
    H14A C14 H14B . . 109.5 ?
    C2 C14 H14C . . 109.5 ?
    H14A C14 H14C . . 109.5 ?
    H14B C14 H14C . . 109.5 ?
    C16 C15 C20 . . 117.43(16) ?
    C16 C15 C1 . . 120.30(14) ?
    C20 C15 C1 . . 122.27(15) ?
    C17 C16 C15 . . 121.94(17) ?
    C17 C16 H16 . . 119.0 ?
    C15 C16 H16 . . 119.0 ?
    C18 C17 C16 . . 119.30(19) ?
    C18 C17 H17 . . 120.4 ?
    C16 C17 H17 . . 120.4 ?
    C17 C18 C19 . . 120.87(19) ?
    C17 C18 H18 . . 119.6 ?
    C19 C18 H18 . . 119.6 ?
    C18 C19 C20 . . 119.44(17) ?
    C18 C19 H19 . . 120.3 ?
    C20 C19 H19 . . 120.3 ?
    O3 C20 C19 . . 123.47(15) ?
    O3 C20 C15 . . 115.54(15) ?
    C19 C20 C15 . . 120.99(16) ?
    O3 C21 H21A . . 109.5 ?
    O3 C21 H21B . . 109.5 ?
    H21A C21 H21B . . 109.5 ?
    O3 C21 H21C . . 109.5 ?
    H21A C21 H21C . . 109.5 ?
    H21B C21 H21C . . 109.5 ?
    C1 N1 C5 . . 113.75(11) ?
    C1 N1 H1 . . 109.1(11) ?
    C5 N1 H1 . . 110.0(11) ?
    C7 O2 C12 . . 118.78(15) ?
    C20 O3 C21 . . 118.41(15) ?
    C23 C22 H22A . . 109.5 ?
    C23 C22 H22B . . 109.5 ?
    H22A C22 H22B . . 109.5 ?
    C23 C22 H22C . . 109.5 ?
    H22A C22 H22C . . 109.5 ?
    H22B C22 H22C . . 109.5 ?
    O4 C23 O5 . . 121.44(16) ?
    O4 C23 C22 . . 122.88(18) ?
    O5 C23 C22 . . 115.69(17) ?
    C23 O5 H5A . . 109.5 ?
loop_
    _geom_torsion_atom_site_label_1
    _geom_torsion_atom_site_label_2
    _geom_torsion_atom_site_label_3
    _geom_torsion_atom_site_label_4
    _geom_torsion_site_symmetry_1
    _geom_torsion_site_symmetry_2
    _geom_torsion_site_symmetry_3
    _geom_torsion_site_symmetry_4
    _geom_torsion
    _geom_torsion_publ_flag
    N1 C1 C2 C3 . . . . 53.96(16) ?
    C15 C1 C2 C3 . . . . 179.92(12) ?
    N1 C1 C2 C14 . . . . 179.33(14) ?
    C15 C1 C2 C14 . . . . -54.70(18) ?
    C14 C2 C3 O1 . . . . -3.6(3) ?
    C1 C2 C3 O1 . . . . 121.43(18) ?
    C14 C2 C3 C4 . . . . 178.51(16) ?
    C1 C2 C3 C4 . . . . -56.48(18) ?
    O1 C3 C4 C13 . . . . -0.3(2) ?
    C2 C3 C4 C13 . . . . 177.66(15) ?
    O1 C3 C4 C5 . . . . -123.82(18) ?
    C2 C3 C4 C5 . . . . 54.13(19) ?
    C3 C4 C5 N1 . . . . -49.38(17) ?
    C13 C4 C5 N1 . . . . -173.28(13) ?
    C3 C4 C5 C6 . . . . -175.55(13) ?
    C13 C4 C5 C6 . . . . 60.54(18) ?
    N1 C5 C6 C11 . . . . 124.36(15) ?
    C4 C5 C6 C11 . . . . -107.43(17) ?
    N1 C5 C6 C7 . . . . -56.50(18) ?
    C4 C5 C6 C7 . . . . 71.71(18) ?
    C11 C6 C7 O2 . . . . 179.10(14) ?
    C5 C6 C7 O2 . . . . -0.1(2) ?
    C11 C6 C7 C8 . . . . -0.8(2) ?
    C5 C6 C7 C8 . . . . -179.95(15) ?
    O2 C7 C8 C9 . . . . -178.64(17) ?
    C6 C7 C8 C9 . . . . 1.2(3) ?
    C7 C8 C9 C10 . . . . -0.7(3) ?
    C8 C9 C10 C11 . . . . -0.2(3) ?
    C7 C6 C11 C10 . . . . -0.2(3) ?
    C5 C6 C11 C10 . . . . 179.02(16) ?
    C9 C10 C11 C6 . . . . 0.7(3) ?
    N1 C1 C15 C16 . . . . -117.88(16) ?
    C2 C1 C15 C16 . . . . 114.79(18) ?
    N1 C1 C15 C20 . . . . 62.78(19) ?
    C2 C1 C15 C20 . . . . -64.54(19) ?
    C20 C15 C16 C17 . . . . 0.1(3) ?
    C1 C15 C16 C17 . . . . -179.23(18) ?
    C15 C16 C17 C18 . . . . -1.3(3) ?
    C16 C17 C18 C19 . . . . 1.2(3) ?
    C17 C18 C19 C20 . . . . 0.0(3) ?
    C18 C19 C20 O3 . . . . 179.78(18) ?
    C18 C19 C20 C15 . . . . -1.1(3) ?
    C16 C15 C20 O3 . . . . -179.77(15) ?
    C1 C15 C20 O3 . . . . -0.4(2) ?
    C16 C15 C20 C19 . . . . 1.1(3) ?
    C1 C15 C20 C19 . . . . -179.58(16) ?
    C15 C1 N1 C5 . . . . 179.12(12) ?
    C2 C1 N1 C5 . . . . -53.27(16) ?
    C6 C5 N1 C1 . . . . 178.43(12) ?
    C4 C5 N1 C1 . . . . 51.18(16) ?
    C8 C7 O2 C12 . . . . -0.2(3) ?
    C6 C7 O2 C12 . . . . 179.87(16) ?
    C19 C20 O3 C21 . . . . -16.0(3) ?
    C15 C20 O3 C21 . . . . 164.90(17) ?
loop_
    _geom_hbond_atom_site_label_D
    _geom_hbond_atom_site_label_H
    _geom_hbond_atom_site_label_A
    _geom_hbond_site_symmetry_A
    _geom_hbond_distance_DH
    _geom_hbond_distance_HA
    _geom_hbond_distance_DA
    _geom_hbond_angle_DHA
    O5 H5A N1 2_666 0.82 1.82 2.642(2) 178.2
    N1 H1 O2 . 0.869(18) 2.210(16) 2.835(2) 128.6(14)
    N1 H1 O3 . 0.869(17) 2.322(18) 2.9241(17) 126.6(14)
    C19 H19 O4 2_566 0.93 2.51 3.441(2) 175.4
    C22 H22C O5 2_676 0.96 2.54 3.482(3) 167.2
