# Supplementary material for: r-2,c-6-Bis(2-methoxy­phen­yl)-t-3,t-5-dimethyl­piperidin-4-one acetic acid solvate
Source: Acta Crystallogr Sect E Struct Rep Online. 2010 May 22;66(Pt 6):o1428. doi: 10.1107/S1600536810017721 (PMC2979382; doi:10.1107/S1600536810017721)
Supplement: Supplementary file 2 [file e-66-o1428-Isup2.hkl]

#
# h,k,l, Fc-squared, Fo-squared, sigma(Fo-squared) and status flag
#
data_I
_shelx_title ' F in P-1'
_shelx_refln_list_code          4
_shelx_F_calc_maximum      105.10
_exptl_crystal_F_000       428.00
_reflns_d_resolution_high  0.7484
 
loop_
 _symmetry_equiv_pos_as_xyz
 'x, y, z'
 '-x, -y, -z'
 
_cell_length_a     9.3059
_cell_length_b    10.7052
_cell_length_c    11.8950
_cell_angle_alpha  94.432
_cell_angle_beta   93.341
_cell_angle_gamma 109.502
 
_shelx_F_squared_multiplier     1.000
 
loop_
 _refln_index_h
 _refln_index_k
 _refln_index_l
 _refln_F_squared_calc
 _refln_F_squared_meas
 _refln_F_squared_sigma
 _refln_observed_status
   1   0   0     4195.08     4233.54     73.39 o
   2   0   0      201.76      207.29      3.45 o
   3   0   0      460.59      493.19      7.52 o
   4   0   0      175.02      192.07      3.10 o
   5   0   0       37.81       30.59      0.80 o
   6   0   0      164.70      169.20      4.88 o
   7   0   0       66.50       65.40      1.85 o
   8   0   0        2.21        1.38      0.56 o
   9   0   0       19.85       19.38      1.43 o
  10   0   0        0.37        1.23      1.22 o
  11   0   0        0.09        0.39      1.33 o
 -11   1   0        0.80        0.09      1.30 o
 -10   1   0        1.24        2.39      1.17 o
  -9   1   0       18.86       18.72      1.43 o
  -8   1   0        0.86        0.90      0.38 o
  -7   1   0      428.01      413.30      8.44 o
  -6   1   0        0.03       -0.10      0.24 o
  -5   1   0       63.73       64.08      1.44 o
  -4   1   0      210.66      231.76      3.94 o
  -3   1   0      557.38      572.97      8.74 o
  -2   1   0      944.38      957.07     14.46 o
  -1   1   0     2014.76     2003.53     34.90 o
   0   1   0      274.28      259.54      3.86 o
   1   1   0      718.40      719.36      9.19 o
   2   1   0     3079.84     3043.35     38.81 o
   3   1   0      209.58      234.74      3.14 o
   4   1   0     1044.06     1138.00     16.33 o
   5   1   0        0.06        0.27      0.20 o
   6   1   0       34.56       38.63      1.02 o
   7   1   0       50.18       54.27      1.49 o
   8   1   0       10.38       10.54      0.70 o
   9   1   0        3.93        2.23      1.17 o
  10   1   0        0.36       -1.04      1.14 o
  11   1   0        0.06       -1.18      1.33 o
 -12   2   0        1.72        0.55      1.52 o
 -11   2   0        0.38       -0.23      1.22 o
 -10   2   0        4.95        2.16      0.96 o
  -9   2   0        3.25        2.82      0.85 o
  -8   2   0        0.63        0.78      0.42 o
  -7   2   0       13.35       11.19      0.61 o
  -6   2   0       57.52       54.85      1.34 o
  -5   2   0      784.95      831.51     13.57 o
  -4   2   0       28.30       26.31      0.61 o
  -3   2   0     2055.49     2129.96     32.05 o
  -2   2   0     6754.22     6815.66    110.42 o
  -1   2   0        4.74        4.71      0.22 o
   0   2   0        9.70        9.51      0.19 o
   1   2   0      882.84      838.02     11.16 o
   2   2   0       58.61       66.27      1.02 o
   3   2   0       40.93       63.67      1.03 o
   4   2   0      221.66      217.13      3.52 o
   5   2   0        7.91        9.89      0.43 o
   6   2   0        3.50        4.38      0.41 o
   7   2   0        3.08        3.40      0.52 o
   8   2   0       17.65       19.31      1.31 o
   9   2   0        3.89        4.28      1.34 o
  10   2   0        1.84        2.02      1.56 o
 -12   3   0        3.65        3.64      1.71 o
 -11   3   0        2.31        1.14      1.28 o
 -10   3   0        3.04        5.52      1.07 o
  -9   3   0       12.47       12.68      1.21 o
  -8   3   0       22.13       18.60      0.83 o
  -7   3   0      364.36      364.74      6.82 o
  -6   3   0        0.98        0.64      0.26 o
  -5   3   0       18.58       14.72      0.53 o
  -4   3   0        1.08        1.68      0.22 o
  -3   3   0      785.82      804.70     13.14 o
  -2   3   0      937.55      938.39     15.28 o
  -1   3   0      466.84      481.63      7.78 o
   0   3   0      175.60      178.27      2.36 o
   1   3   0     1114.05     1056.85     14.07 o
   2   3   0       47.50       54.43      0.84 o
   3   3   0      174.07      228.70      3.91 o
   4   3   0       32.79       38.25      0.99 o
   5   3   0        0.44        1.17      0.34 o
   6   3   0        0.00        0.37      0.42 o
   7   3   0        5.17        4.50      0.65 o
   8   3   0        4.69        5.86      0.94 o
   9   3   0        0.03       -1.06      1.06 o
  10   3   0        1.44        3.78      2.11 o
 -12   4   0        0.46        2.00      2.11 o
 -11   4   0        0.21       -0.30      1.09 o
 -10   4   0        3.38        4.28      1.02 o
  -9   4   0        0.05       -0.44      0.72 o
  -8   4   0       63.76       63.87      1.70 o
  -7   4   0       56.14       57.26      1.51 o
  -6   4   0       13.54       14.78      0.63 o
  -5   4   0       21.74       25.91      0.73 o
  -4   4   0      696.62      784.60     13.94 o
  -3   4   0      590.83      611.75     10.07 o
  -2   4   0      208.25      204.11      3.72 o
  -1   4   0       51.89       44.60      0.83 o
   0   4   0      125.49      117.11      1.69 o
   1   4   0       28.68       24.28      0.49 o
   2   4   0       26.02       24.81      0.64 o
   3   4   0      319.04      294.45      4.63 o
   4   4   0       57.84       65.81      1.48 o
   5   4   0       17.20       13.45      0.69 o
   6   4   0        0.25       -0.23      0.46 o
   7   4   0        5.00        4.71      0.71 o
   8   4   0        0.14        0.71      0.94 o
   9   4   0        5.25        6.01      2.11 o
 -12   5   0        0.01        3.23      2.22 o
 -11   5   0        2.79        2.22      2.00 o
 -10   5   0        1.63        0.71      0.88 o
  -9   5   0        3.36        2.27      0.70 o
  -8   5   0      143.63      130.80      2.84 o
  -7   5   0        0.44        0.76      0.40 o
  -6   5   0       65.45       71.55      1.67 o
  -5   5   0      160.36      158.71      3.12 o
  -4   5   0     1098.29     1156.97     18.91 o
  -3   5   0       78.35       88.29      1.67 o
  -2   5   0      353.20      369.54      5.72 o
  -1   5   0      144.02      132.00      2.31 o
   0   5   0      795.78      799.00     12.82 o
   1   5   0      210.06      197.74      3.16 o
   2   5   0       50.53       49.84      0.99 o
   3   5   0        2.60        1.69      0.24 o
   4   5   0        0.05       -0.27      0.27 o
   5   5   0       67.70       66.24      1.81 o
   6   5   0       90.69       93.51      3.51 o
   7   5   0        7.62        8.84      1.28 o
   8   5   0        2.15        1.94      1.56 o
   9   5   0        2.20        4.00      2.45 o
 -12   6   0        0.07       -1.78      1.78 o
 -11   6   0        0.34       -0.11      1.78 o
 -10   6   0        1.79        0.41      0.74 o
  -9   6   0       38.42       37.55      1.66 o
  -8   6   0       60.18       61.24      1.65 o
  -7   6   0       50.96       48.07      1.35 o
  -6   6   0      258.78      280.78      5.33 o
  -5   6   0       41.28       44.47      1.08 o
  -4   6   0       10.34       11.51      0.53 o
  -3   6   0       43.57       52.15      1.23 o
  -2   6   0        6.72        6.17      0.41 o
  -1   6   0      235.34      234.59      4.32 o
   0   6   0       11.71        8.06      0.36 o
   1   6   0        3.67        3.13      0.24 o
   2   6   0       23.74       22.87      0.69 o
   3   6   0       53.46       58.17      1.60 o
   4   6   0       18.02       16.41      0.90 o
   5   6   0       13.29       13.91      1.19 o
   6   6   0        0.66        0.41      0.51 o
   7   6   0        0.06        0.13      0.99 o
   8   6   0        0.04        0.17      1.07 o
 -12   7   0        1.18        0.22      2.22 o
 -11   7   0        1.93        1.47      2.61 o
 -10   7   0        5.86        5.91      1.44 o
  -9   7   0        0.10       -0.51      0.62 o
  -8   7   0        6.42        7.90      0.64 o
  -7   7   0       50.99       52.19      1.43 o
  -6   7   0      267.90      259.05      4.98 o
  -5   7   0        1.73        1.23      0.31 o
  -4   7   0      119.68      113.66      2.62 o
  -3   7   0      147.76      139.04      2.56 o
  -2   7   0       93.49       99.17      2.03 o
  -1   7   0       30.38       35.68      0.97 o
   0   7   0       29.10       24.89      0.79 o
   1   7   0        0.01        0.59      0.29 o
   2   7   0       14.77       13.51      0.76 o
   3   7   0        8.54        7.07      0.57 o
   4   7   0       14.48       14.51      0.88 o
   5   7   0       12.60       15.17      0.98 o
   6   7   0        0.27        0.64      1.01 o
   7   7   0       12.48       14.30      1.79 o
   8   7   0        1.66        1.27      1.36 o
 -12   8   0        1.42        1.45      2.34 o
 -11   8   0        4.53        4.90      1.57 o
 -10   8   0        2.98        2.94      1.33 o
  -9   8   0        0.02       -0.48      0.83 o
  -8   8   0        9.98        7.35      0.61 o
  -7   8   0       42.83       39.87      1.25 o
  -6   8   0      142.98      133.20      2.62 o
  -5   8   0       34.50       34.84      1.02 o
  -4   8   0       16.23       14.81      0.75 o
  -3   8   0       34.47       31.09      0.88 o
  -2   8   0       50.05       43.18      1.17 o
  -1   8   0       27.55       29.94      1.03 o
   0   8   0        0.43        0.21      0.34 o
   1   8   0      219.07      234.61      4.96 o
   2   8   0        2.35        3.27      0.46 o
   3   8   0        5.19        4.55      0.52 o
   4   8   0        6.02        4.19      0.69 o
   5   8   0       12.86       15.40      1.76 o
   6   8   0        0.37        0.14      1.20 o
   7   8   0        0.03       -1.30      1.50 o
 -11   9   0        1.93        1.57      1.39 o
 -10   9   0        0.26       -0.30      1.20 o
  -9   9   0        2.46        1.73      1.17 o
  -8   9   0        0.17       -0.47      0.63 o
  -7   9   0        5.22        3.97      0.77 o
  -6   9   0       94.50       98.98      2.22 o
  -5   9   0        0.03       -0.10      0.33 o
  -4   9   0       52.82       50.19      1.39 o
  -3   9   0        6.85        6.58      0.60 o
  -2   9   0       37.00       32.16      1.18 o
  -1   9   0        0.97        0.37      0.43 o
   0   9   0        0.09       -0.37      0.37 o
   1   9   0        4.38        2.95      0.47 o
   2   9   0       10.42        8.96      0.67 o
   3   9   0        0.24        0.10      0.43 o
   4   9   0        0.22       -0.72      0.72 o
   5   9   0        4.12        5.39      1.52 o
   6   9   0        0.00       -0.54      1.20 o
 -11  10   0        1.46        1.32      1.47 o
 -10  10   0        0.08       -1.67      1.67 o
  -9  10   0        3.90        5.52      1.37 o
  -8  10   0        0.23       -0.42      0.77 o
  -7  10   0        8.49        9.49      0.86 o
  -6  10   0       37.49       40.28      1.32 o
  -5  10   0       15.35       13.75      0.83 o
  -4  10   0        1.00        3.01      0.52 o
  -3  10   0       46.49       47.68      1.54 o
  -2  10   0        7.57        6.86      0.63 o
  -1  10   0        2.40        4.20      0.57 o
   0  10   0        0.19        0.32      0.40 o
   1  10   0        0.01       -0.33      0.41 o
   2  10   0       11.03       10.88      0.80 o
   3  10   0        0.43       -0.76      0.84 o
   4  10   0        1.67        0.75      1.22 o
   5  10   0        0.02        0.34      1.33 o
 -10  11   0        3.39        2.85      1.56 o
  -9  11   0        2.46        4.13      1.45 o
  -8  11   0        2.95        4.55      1.30 o
  -7  11   0        3.85        4.86      0.84 o
  -6  11   0        3.22        3.08      0.76 o
  -5  11   0       12.15       12.48      0.96 o
  -4  11   0        0.43       -0.45      0.45 o
  -3  11   0       10.89       12.50      1.04 o
  -2  11   0      112.81      124.20      3.09 o
  -1  11   0        1.71        1.63      0.53 o
   0  11   0        0.29       -0.01      0.43 o
   1  11   0        0.02       -0.23      0.89 o
   2  11   0        0.44        1.24      2.11 o
   3  11   0        1.33        1.71      1.45 o
   4  11   0        2.73        2.55      1.45 o
  -9  12   0       11.21        9.57      2.56 o
  -8  12   0       15.13       19.32      2.17 o
  -7  12   0       14.01       16.34      1.31 o
  -6  12   0       10.19        9.71      1.05 o
  -5  12   0        5.33        6.02      0.93 o
  -4  12   0        0.55        0.47      0.62 o
  -3  12   0       15.68       14.49      1.03 o
  -2  12   0        5.21        6.72      0.84 o
  -1  12   0        0.01       -0.46      0.83 o
   0  12   0        2.21        2.92      1.00 o
   1  12   0        1.81        1.41      1.30 o
   2  12   0        0.03       -0.39      1.22 o
  -8  13   0        5.15        4.30      2.89 o
  -7  13   0        1.90        2.60      1.37 o
  -6  13   0        0.00        2.00      1.34 o
  -5  13   0        1.21        1.15      1.25 o
  -4  13   0        0.20        0.21      1.78 o
  -3  13   0        8.42        9.01      1.26 o
  -2  13   0        0.06        0.63      1.16 o
  -1  13   0        3.49        2.39      1.05 o
   0  13   0        0.01       -0.69      0.92 o
  -6  14   0        2.89        4.00      1.57 o
  -5  14   0        0.12       -1.20      1.20 o
  -4  14   0        3.59        4.56      1.45 o
  -3  14   0        1.00       -0.11      1.31 o
  -2  14   0        0.13       -1.45      1.67 o
   2 -14   1        0.87        0.23      1.37 o
   3 -14   1        0.53        1.06      2.00 o
   4 -14   1        0.89       -0.34      1.33 o
   5 -14   1        0.62       -1.72      1.72 o
   6 -14   1        0.15        0.61      1.37 o
  -1 -13   1        0.13        0.44      1.20 o
   0 -13   1        0.74        0.71      1.01 o
   1 -13   1        1.02        0.87      0.94 o
   2 -13   1        0.00       -0.05      0.93 o
   3 -13   1        8.44        9.49      1.65 o
   4 -13   1        8.80        9.17      2.28 o
   5 -13   1        0.62       -0.93      1.06 o
   6 -13   1        0.24        2.00      1.34 o
   7 -13   1        2.27        4.71      1.45 o
   8 -13   1        2.46        5.30      1.61 o
  -2 -12   1        0.02       -0.57      1.84 o
  -1 -12   1        0.09        0.12      0.87 o
   0 -12   1        1.91        3.50      1.00 o
   1 -12   1        4.23        3.98      0.72 o
   2 -12   1        0.26       -0.09      0.61 o
   3 -12   1        7.23        5.50      0.83 o
   4 -12   1        0.43       -0.13      0.67 o
   5 -12   1        1.64        0.23      0.69 o
   6 -12   1        6.00        4.74      2.00 o
   7 -12   1       23.38       21.66      2.08 o
   8 -12   1        0.63        2.40      1.30 o
   9 -12   1        0.76        1.33      2.00 o
  -4 -11   1        0.15       -1.25      1.25 o
  -3 -11   1        1.50        1.17      1.25 o
  -2 -11   1        0.68       -0.49      1.06 o
  -1 -11   1        3.45        3.88      0.73 o
   0 -11   1        7.81        7.91      0.88 o
   1 -11   1        5.02        5.64      0.70 o
   2 -11   1        3.95        5.00      0.66 o
   3 -11   1       28.29       29.15      1.23 o
   4 -11   1        1.11        0.42      0.54 o
   5 -11   1       47.96       54.29      2.27 o
   6 -11   1       48.47       51.07      2.22 o
   7 -11   1       31.50       30.44      2.26 o
   8 -11   1        2.13        3.23      1.02 o
   9 -11   1        0.07        0.33      0.96 o
  10 -11   1        0.03       -0.26      1.41 o
  -5 -10   1        0.96       -0.07      1.31 o
  -4 -10   1        0.80       -0.95      1.10 o
  -3 -10   1        0.25        1.74      0.76 o
  -2 -10   1        3.64        4.02      0.70 o
  -1 -10   1        4.06        3.09      0.64 o
   0 -10   1       12.76       11.56      0.67 o
   1 -10   1       18.55       14.71      0.94 o
   2 -10   1       36.99       37.34      1.35 o
   3 -10   1       29.37       29.26      1.17 o
   4 -10   1       11.00       12.03      0.96 o
   5 -10   1       30.88       31.73      1.32 o
   6 -10   1       13.84       13.05      0.89 o
   7 -10   1       13.91       13.44      0.99 o
   8 -10   1        0.09        1.15      0.89 o
   9 -10   1        0.00        0.27      0.87 o
  10 -10   1       11.35       13.77      1.95 o
  11 -10   1        0.60       -0.75      1.39 o
  -6  -9   1        1.86        1.68      1.95 o
  -5  -9   1        5.28        4.80      1.44 o
  -4  -9   1        0.01       -0.56      0.56 o
  -3  -9   1        9.95       11.37      0.87 o
  -2  -9   1        4.43        5.78      0.57 o
  -1  -9   1        0.27        0.23      0.37 o
   0  -9   1        0.96        0.21      0.38 o
   1  -9   1       22.78       21.23      0.94 o
   2  -9   1       33.97       38.45      1.29 o
   3  -9   1        2.34        3.94      0.46 o
   4  -9   1       19.65       17.19      0.77 o
   5  -9   1       71.69       72.63      1.64 o
   6  -9   1        9.91        9.96      0.57 o
   7  -9   1        0.27        0.30      0.47 o
   8  -9   1        0.01       -0.30      0.66 o
   9  -9   1        1.81        3.27      1.09 o
  10  -9   1        0.05       -0.13      1.22 o
  11  -9   1        5.02        5.91      1.69 o
  -7  -8   1        1.53        0.63      1.30 o
  -6  -8   1       13.54       12.60      1.72 o
  -5  -8   1        3.36        3.06      1.39 o
  -4  -8   1        2.98        1.67      0.57 o
  -3  -8   1        5.73        7.18      0.61 o
  -2  -8   1      144.34      144.64      3.30 o
  -1  -8   1        3.51        1.67      0.70 o
   0  -8   1       32.84       30.62      0.95 o
   1  -8   1        0.35        0.58      0.30 o
   2  -8   1        1.52        0.01      0.37 o
   3  -8   1      104.53      105.33      2.45 o
   4  -8   1      374.15      352.78      7.19 o
   5  -8   1      156.05      154.00      2.90 o
   6  -8   1        6.46        7.68      0.58 o
   7  -8   1        7.52        7.21      0.94 o
   8  -8   1        1.19        0.39      0.65 o
   9  -8   1        0.39        0.62      0.87 o
  10  -8   1        0.82       -0.12      1.12 o
  11  -8   1        8.50        8.08      2.50 o
  -8  -7   1        1.98        1.45      2.00 o
  -7  -7   1        3.59        1.50      2.67 o
  -6  -7   1        5.43        4.70      1.25 o
  -5  -7   1       13.79       12.52      1.52 o
  -4  -7   1        4.68        5.20      0.54 o
  -3  -7   1       16.54       17.49      1.05 o
  -2  -7   1      141.21      145.58      2.93 o
  -1  -7   1      129.86      127.14      2.71 o
   0  -7   1       58.81       58.13      1.25 o
   1  -7   1        3.44        3.64      0.34 o
   2  -7   1       85.26       83.96      1.82 o
   3  -7   1       54.70       61.29      1.61 o
   4  -7   1       13.11       12.90      0.60 o
   5  -7   1      222.57      205.48      3.70 o
   6  -7   1       52.70       45.23      1.28 o
   7  -7   1      141.58      141.78      3.01 o
   8  -7   1        4.69        4.12      0.63 o
   9  -7   1        4.74        3.45      0.84 o
  10  -7   1        2.67        1.89      1.22 o
  11  -7   1        0.01       -0.67      1.89 o
  12  -7   1        0.00        0.11      2.22 o
  -8  -6   1        2.90        2.09      1.28 o
  -7  -6   1        0.21        1.74      1.12 o
  -6  -6   1        0.06        0.13      1.22 o
  -5  -6   1       23.17       25.33      1.23 o
  -4  -6   1        0.70       -0.06      0.35 o
  -3  -6   1        6.74        4.29      0.36 o
  -2  -6   1       70.54       68.83      1.33 o
  -1  -6   1      101.75      112.14      1.93 o
   0  -6   1       27.87       26.62      0.71 o
   1  -6   1      173.74      199.18      3.74 o
   2  -6   1      163.22      181.56      3.43 o
   3  -6   1       47.70       52.65      1.23 o
   4  -6   1      190.34      193.34      3.18 o
   5  -6   1       95.30       84.81      1.88 o
   6  -6   1       16.39       20.72      1.17 o
   7  -6   1        0.64        0.30      0.40 o
   8  -6   1       81.57       76.04      1.92 o
   9  -6   1       20.79       19.36      1.26 o
  10  -6   1       25.41       24.02      3.11 o
  11  -6   1        1.60        1.11      2.00 o
  12  -6   1        0.86       -0.33      2.11 o
  -9  -5   1        0.41        1.22      2.00 o
  -8  -5   1        0.64       -0.18      0.99 o
  -7  -5   1        0.18       -0.65      0.82 o
  -6  -5   1        6.77        5.26      0.58 o
  -5  -5   1        4.58        6.42      0.56 o
  -4  -5   1        6.18        5.30      0.62 o
  -3  -5   1       10.87       10.15      0.41 o
  -2  -5   1      110.19      100.60      1.76 o
  -1  -5   1      176.67      168.46      2.56 o
   0  -5   1       71.00       60.80      1.09 o
   1  -5   1      935.94      961.61     15.48 o
   2  -5   1        9.09       12.60      0.50 o
   3  -5   1       92.44       93.78      1.90 o
   4  -5   1       52.96       49.35      1.02 o
   5  -5   1       42.07       42.64      1.10 o
   6  -5   1      289.54      288.44      5.00 o
   7  -5   1        0.17        0.35      0.32 o
   8  -5   1        5.75        6.04      0.60 o
   9  -5   1        1.32       -0.48      0.63 o
  10  -5   1        0.02        0.20      1.04 o
  11  -5   1        1.04        0.33      1.89 o
  12  -5   1        0.71        0.33      2.11 o
 -10  -4   1        4.07        6.67      2.45 o
  -9  -4   1        4.43        5.56      2.22 o
  -8  -4   1        9.09        8.30      1.04 o
  -7  -4   1        0.08        0.08      0.70 o
  -6  -4   1       19.71       16.96      1.16 o
  -5  -4   1        1.57        1.75      0.32 o
  -4  -4   1        5.06        5.53      0.34 o
  -3  -4   1        1.09        0.77      0.20 o
  -2  -4   1       85.16       74.68      1.33 o
  -1  -4   1      437.18      463.49      6.67 o
   0  -4   1      581.31      539.60      7.72 o
   1  -4   1      139.63      120.65      1.95 o
   2  -4   1     1775.19     1742.15     27.87 o
   3  -4   1      573.22      559.99      9.10 o
   4  -4   1      621.73      700.59     11.44 o
   5  -4   1      367.82      393.72      6.60 o
   6  -4   1        3.00        2.64      0.34 o
   7  -4   1       96.98       83.02      1.95 o
   8  -4   1       24.68       23.86      1.08 o
   9  -4   1        1.31        1.34      0.68 o
  10  -4   1        2.39        2.61      0.96 o
  11  -4   1        2.35        3.56      2.11 o
  12  -4   1        4.53        4.56      2.56 o
 -10  -3   1        0.35        3.20      1.45 o
  -9  -3   1        0.00        0.61      1.17 o
  -8  -3   1        0.65       -0.73      0.73 o
  -7  -3   1        0.64        0.19      0.47 o
  -6  -3   1        1.59        0.76      0.31 o
  -5  -3   1       11.82       11.20      0.71 o
  -4  -3   1        5.43        6.45      0.43 o
  -3  -3   1      933.44      976.31     14.70 o
  -2  -3   1      465.48      501.18      8.11 o
  -1  -3   1       15.25        9.98      0.32 o
   0  -3   1     1206.27     1141.29     20.59 o
   1  -3   1      590.06      586.29      8.30 o
   2  -3   1        0.14        0.46      0.15 o
   3  -3   1      132.80      119.84      2.11 o
   4  -3   1      213.37      232.29      3.96 o
   5  -3   1      245.56      247.03      4.60 o
   6  -3   1      235.93      270.43      4.69 o
   7  -3   1      125.98      119.64      2.82 o
   8  -3   1       85.74       87.73      2.67 o
   9  -3   1       13.38       12.53      1.04 o
  10  -3   1        3.79        4.16      1.04 o
  11  -3   1        2.26        2.90      1.33 o
  12  -3   1        1.73       -1.33      2.11 o
 -11  -2   1        2.88        4.78      2.34 o
 -10  -2   1        0.31        1.29      1.37 o
  -9  -2   1        9.10        8.01      1.49 o
  -8  -2   1       10.54       12.79      1.53 o
  -7  -2   1        0.00       -0.19      0.36 o
  -6  -2   1       14.50       12.32      0.77 o
  -5  -2   1      204.81      238.51      4.49 o
  -4  -2   1       34.45       46.15      1.04 o
  -3  -2   1      529.46      595.90      9.04 o
  -2  -2   1        0.49        0.12      0.12 o
  -1  -2   1     8662.65     8468.20    112.28 o
   0  -2   1      224.33      214.99      2.93 o
   1  -2   1     5401.08     5502.77     88.27 o
   2  -2   1     3519.08     3603.84     57.67 o
   3  -2   1      508.28      482.95      7.40 o
   4  -2   1       37.40       31.97      0.82 o
   5  -2   1      419.59      488.71      8.77 o
   6  -2   1        0.54        0.59      0.28 o
   7  -2   1       14.74       16.73      0.82 o
   8  -2   1        3.89        5.88      0.65 o
   9  -2   1       17.89       15.28      1.11 o
  10  -2   1        3.50        2.40      0.94 o
  11  -2   1        6.83        5.97      1.49 o
  12  -2   1        0.12        1.56      2.11 o
 -11  -1   1        1.35        0.64      1.37 o
 -10  -1   1        0.33        1.61      1.26 o
  -9  -1   1        0.23       -0.14      1.06 o
  -8  -1   1        1.94        1.19      0.79 o
  -7  -1   1        8.17        7.19      0.51 o
  -6  -1   1       79.56       80.01      1.68 o
  -5  -1   1      450.54      493.72      7.61 o
  -4  -1   1      338.51      421.91      5.80 o
  -3  -1   1      239.13      266.97      3.88 o
  -2  -1   1     1667.48     1619.07     22.65 o
  -1  -1   1      959.98      990.57     14.68 o
   0  -1   1     3099.88     3021.70     42.18 o
   1  -1   1     1645.11     1566.81     30.14 o
   2  -1   1      194.20      184.64      3.07 o
   3  -1   1      202.39      214.58      3.63 o
   4  -1   1       34.71       36.90      0.85 o
   5  -1   1      122.11      152.54      2.96 o
   6  -1   1        4.56        2.35      0.31 o
   7  -1   1       12.68       13.11      0.67 o
   8  -1   1       64.66       63.15      1.88 o
   9  -1   1       55.74       56.75      1.83 o
  10  -1   1        1.86        1.38      1.35 o
  11  -1   1        2.05        1.19      1.28 o
 -11   0   1        2.51        2.18      1.89 o
 -10   0   1        3.83        2.26      1.25 o
  -9   0   1        7.98        8.49      2.61 o
  -8   0   1       49.39       55.83      3.01 o
  -7   0   1       56.53       48.78      1.37 o
  -6   0   1        0.38        0.27      0.23 o
  -5   0   1      500.30      556.01      8.13 o
  -4   0   1      417.32      437.23      6.38 o
  -3   0   1      361.29      362.89      4.99 o
  -2   0   1     2574.18     2522.76     40.33 o
  -1   0   1      280.80      273.10      3.70 o
   0   0   1       19.45       25.03      0.87 o
   1   0   1      180.45      172.73      3.35 o
   2   0   1      460.41      468.62      7.67 o
   3   0   1      118.38      116.77      2.08 o
   4   0   1      103.57      119.72      2.16 o
   5   0   1        4.86        5.08      0.33 o
   6   0   1        3.81        2.36      0.32 o
   7   0   1       74.80       80.14      1.93 o
   8   0   1       59.68       53.86      1.54 o
   9   0   1        8.92       10.30      0.85 o
  10   0   1        1.00       -0.89      1.10 o
  11   0   1        0.01       -1.45      2.45 o
 -11   1   1        0.52        0.49      1.28 o
 -10   1   1        2.48        3.84      1.28 o
  -9   1   1        0.58        0.97      0.81 o
  -8   1   1      297.88      316.50      7.44 o
  -7   1   1       19.58       19.12      0.73 o
  -6   1   1        0.90        1.37      0.27 o
  -5   1   1        4.47        3.70      0.28 o
  -4   1   1      551.80      559.38      8.05 o
  -3   1   1      113.12      108.68      1.78 o
  -2   1   1       82.79       93.08      1.58 o
  -1   1   1     4891.59     4677.31     75.09 o
   0   1   1     1278.20     1239.17     18.47 o
   1   1   1      525.16      533.48      7.18 o
   2   1   1        8.78       11.02      0.30 o
   3   1   1       72.66       77.61      1.29 o
   4   1   1      203.22      228.68      3.69 o
   5   1   1       12.19        8.53      0.42 o
   6   1   1        0.26       -0.27      0.27 o
   7   1   1        4.34        4.84      0.52 o
   8   1   1       27.18       21.99      0.97 o
   9   1   1        0.01       -0.55      0.55 o
  10   1   1        0.37        0.09      1.25 o
  11   1   1        0.29       -0.31      1.36 o
 -12   2   1        0.09       -0.72      1.36 o
 -11   2   1        0.72       -0.83      1.18 o
 -10   2   1        2.25        2.77      1.25 o
  -9   2   1       12.18       12.92      1.22 o
  -8   2   1       20.96       20.93      1.13 o
  -7   2   1      185.53      175.73      3.50 o
  -6   2   1        2.37        7.20      0.41 o
  -5   2   1      188.42      190.68      3.10 o
  -4   2   1      273.12      287.54      4.85 o
  -3   2   1      224.50      208.42      3.48 o
  -2   2   1     2311.83     2299.91     32.64 o
  -1   2   1     5214.52     5099.00     76.41 o
   0   2   1     2239.58     2211.20     29.23 o
   1   2   1       29.77       23.59      0.42 o
   2   2   1     1704.38     1747.28     23.41 o
   3   2   1       48.18       51.44      1.01 o
   4   2   1       15.22       14.92      0.49 o
   5   2   1       34.26       37.20      0.90 o
   6   2   1       62.45       58.51      1.54 o
   7   2   1       33.30       34.94      1.18 o
   8   2   1       18.01       18.30      0.91 o
   9   2   1        0.34       -0.10      0.75 o
  10   2   1        1.03       -0.89      1.26 o
 -12   3   1        0.15        0.69      1.44 o
 -11   3   1        0.93       -0.96      1.25 o
 -10   3   1        0.83       -0.55      1.00 o
  -9   3   1       16.20       11.87      1.34 o
  -8   3   1        4.58        4.48      0.66 o
  -7   3   1       15.49       17.53      0.67 o
  -6   3   1       15.04       17.22      0.84 o
  -5   3   1      209.90      238.24      4.45 o
  -4   3   1     1190.03     1334.94     20.18 o
  -3   3   1     2638.61     2586.73     36.71 o
  -2   3   1      542.47      520.26      9.13 o
  -1   3   1      307.54      299.47      4.60 o
   0   3   1      923.38      898.12     11.92 o
   1   3   1     1936.82     1927.39     25.44 o
   2   3   1     1488.62     1450.01     21.72 o
   3   3   1       49.85       48.52      1.10 o
   4   3   1       63.65       77.54      1.67 o
   5   3   1        6.07        6.80      0.68 o
   6   3   1        0.46       -0.19      0.55 o
   7   3   1        0.01       -0.45      0.45 o
   8   3   1        0.00       -0.29      0.51 o
   9   3   1        0.82        1.21      1.33 o
  10   3   1        0.39       -0.22      2.00 o
 -12   4   1        4.80        4.04      1.66 o
 -11   4   1        8.13       11.73      1.76 o
 -10   4   1       12.80       15.00      1.84 o
  -9   4   1      100.84       98.41      2.87 o
  -8   4   1       21.55       15.63      0.87 o
  -7   4   1       18.79       20.53      1.11 o
  -6   4   1       89.03       84.21      1.86 o
  -5   4   1      245.76      259.32      4.84 o
  -4   4   1       60.66       38.37      0.82 o
  -3   4   1       53.47       60.57      1.11 o
  -2   4   1       12.59        9.38      0.28 o
  -1   4   1      183.19      188.45      2.63 o
   0   4   1       15.37       14.70      0.39 o
   1   4   1       31.44       36.70      0.79 o
   2   4   1       31.03       26.62      0.61 o
   3   4   1      331.80      315.77      5.32 o
   4   4   1      209.93      223.60      4.66 o
   5   4   1       13.77        9.99      0.75 o
   6   4   1       59.37       56.63      1.90 o
   7   4   1        0.22        0.55      0.60 o
   8   4   1        0.00       -0.84      0.84 o
   9   4   1        2.61        2.67      1.17 o
 -12   5   1        1.35        4.78      2.45 o
 -11   5   1        0.22        0.59      1.28 o
 -10   5   1        2.29        2.09      0.92 o
  -9   5   1        6.56        8.55      0.94 o
  -8   5   1       10.80        8.65      0.79 o
  -7   5   1       75.53       86.53      2.00 o
  -6   5   1      158.64      191.58      3.74 o
  -5   5   1       13.59       11.97      0.56 o
  -4   5   1      290.51      304.67      5.18 o
  -3   5   1      467.98      479.09      9.40 o
  -2   5   1       55.99       58.74      1.41 o
  -1   5   1       46.33       58.18      1.36 o
   0   5   1       11.23       10.63      0.38 o
   1   5   1      214.43      219.61      3.72 o
   2   5   1       91.53       98.38      1.72 o
   3   5   1        2.82        2.49      0.29 o
   4   5   1       11.98        9.25      0.62 o
   5   5   1       21.77       22.83      1.99 o
   6   5   1        5.56        5.59      0.66 o
   7   5   1        0.65        0.90      0.56 o
   8   5   1        0.64        3.10      1.17 o
   9   5   1        3.86        2.91      2.06 o
 -12   6   1        0.99        2.45      2.34 o
 -11   6   1        4.60        5.58      1.42 o
 -10   6   1       12.18       11.42      1.16 o
  -9   6   1        2.28        3.00      0.60 o
  -8   6   1        3.39        3.35      0.57 o
  -7   6   1      138.91      121.06      2.60 o
  -6   6   1       18.58       26.08      0.90 o
  -5   6   1      174.56      175.04      3.17 o
  -4   6   1       30.37       30.91      0.82 o
  -3   6   1      360.17      360.11      6.57 o
  -2   6   1      290.20      313.24      5.70 o
  -1   6   1      154.58      168.71      2.94 o
   0   6   1       89.21       90.11      1.86 o
   1   6   1        7.32        6.42      0.49 o
   2   6   1       19.54       21.12      0.72 o
   3   6   1       41.49       41.17      2.35 o
   4   6   1       52.60       58.34      2.07 o
   5   6   1        7.17        8.30      0.73 o
   6   6   1       14.07       14.28      0.96 o
   7   6   1        0.03       -0.85      0.85 o
   8   6   1        0.21       -0.52      1.33 o
 -12   7   1        1.23        0.56      2.34 o
 -11   7   1       11.52       11.12      1.76 o
 -10   7   1        0.08       -1.02      1.07 o
  -9   7   1       11.58       14.23      1.21 o
  -8   7   1        1.80        0.73      0.45 o
  -7   7   1        0.19        0.02      0.37 o
  -6   7   1       94.83       95.33      2.11 o
  -5   7   1        0.08       -0.02      0.29 o
  -4   7   1       40.62       32.79      0.98 o
  -3   7   1        7.32        7.75      0.47 o
  -2   7   1        2.91        1.77      0.26 o
  -1   7   1       45.97       49.79      1.20 o
   0   7   1       66.66       68.59      1.54 o
   1   7   1       73.43       69.31      1.76 o
   2   7   1      278.41      278.12      5.77 o
   3   7   1       24.21       22.42      0.94 o
   4   7   1        1.13        1.29      0.49 o
   5   7   1       32.76       39.42      1.69 o
   6   7   1        8.38        7.74      1.02 o
   7   7   1        0.04       -0.95      1.01 o
 -12   8   1        0.13        1.20      1.44 o
 -11   8   1        1.72        3.42      1.47 o
 -10   8   1        5.34        4.36      1.36 o
  -9   8   1        0.27       -0.01      0.50 o
  -8   8   1        1.63       -0.05      0.45 o
  -7   8   1       44.15       47.64      1.37 o
  -6   8   1       21.36       18.10      0.74 o
  -5   8   1       19.88       20.99      0.82 o
  -4   8   1      229.40      223.88      4.34 o
  -3   8   1       60.92       58.81      2.36 o
  -2   8   1       30.25       28.13      0.98 o
  -1   8   1        0.38       -0.24      0.28 o
   0   8   1       27.94       25.87      0.98 o
   1   8   1        0.98        1.87      0.46 o
   2   8   1       97.53      105.99      2.59 o
   3   8   1       22.96       26.50      1.55 o
   4   8   1        0.44        0.39      0.54 o
   5   8   1        8.86        8.13      0.87 o
   6   8   1        7.44        8.91      1.84 o
   7   8   1        0.65        0.15      1.22 o
 -11   9   1        0.50       -0.50      1.72 o
 -10   9   1        0.20        0.73      1.17 o
  -9   9   1        0.59        0.63      0.67 o
  -8   9   1        2.31        2.15      0.55 o
  -7   9   1       44.98       38.85      1.25 o
  -6   9   1        9.98        9.33      0.58 o
  -5   9   1       18.17       16.04      0.81 o
  -4   9   1       18.36       16.21      0.86 o
  -3   9   1       43.15       48.81      1.66 o
  -2   9   1        7.23        8.06      0.62 o
  -1   9   1        3.11        1.86      0.48 o
   0   9   1       25.36       25.63      1.04 o
   1   9   1       15.71       14.16      0.77 o
   2   9   1        0.15       -0.19      0.35 o
   3   9   1       10.39       11.39      0.74 o
   4   9   1        0.23        0.04      0.55 o
   5   9   1        0.30        0.12      1.14 o
   6   9   1        3.03        2.30      1.47 o
 -11  10   1        2.35        3.31      3.73 o
 -10  10   1        2.68        3.66      1.41 o
  -9  10   1        1.91        2.45      0.84 o
  -8  10   1        1.56        0.79      0.62 o
  -7  10   1       11.57       11.31      0.70 o
  -6  10   1        0.54        0.12      0.42 o
  -5  10   1       18.41       18.49      0.94 o
  -4  10   1       18.21       16.84      0.89 o
  -3  10   1        5.95        6.81      0.64 o
  -2  10   1       65.07       65.89      1.89 o
  -1  10   1       65.97       62.52      2.06 o
   0  10   1        0.15       -0.38      0.38 o
   1  10   1        0.00       -0.39      0.39 o
   2  10   1        1.25        0.35      0.44 o
   3  10   1        0.52        0.72      0.77 o
   4  10   1        0.04        0.58      1.17 o
   5  10   1        0.19        0.71      1.33 o
 -10  11   1        0.05       -1.20      1.20 o
  -9  11   1        1.01       -0.22      1.78 o
  -8  11   1       13.72       12.44      1.33 o
  -7  11   1        8.95        8.97      1.20 o
  -6  11   1        0.76        0.99      0.51 o
  -5  11   1       13.84       16.48      1.04 o
  -4  11   1       13.88       12.05      0.94 o
  -3  11   1        3.37        2.05      0.58 o
  -2  11   1      100.03      104.11      2.71 o
  -1  11   1        4.66        4.42      0.78 o
   0  11   1        0.85        1.92      0.58 o
   1  11   1        0.26       -0.66      0.66 o
   2  11   1        3.41        2.64      1.50 o
   3  11   1        0.14       -1.90      2.00 o
  -9  12   1        0.58       -0.67      1.78 o
  -8  12   1        0.58        1.22      1.89 o
  -7  12   1        1.40        0.72      1.39 o
  -6  12   1        1.44       -0.02      0.89 o
  -5  12   1        3.55        4.83      1.04 o
  -4  12   1        0.03       -0.45      0.56 o
  -3  12   1        0.43        0.84      0.96 o
  -2  12   1        3.99        3.81      0.96 o
  -1  12   1        0.74        1.78      0.89 o
   0  12   1        1.25        1.08      1.17 o
   1  12   1        0.02       -0.67      1.10 o
   2  12   1        0.10        1.04      1.50 o
  -8  13   1        5.10        6.56      2.56 o
  -7  13   1       13.98       13.13      1.89 o
  -6  13   1        0.16       -0.56      1.26 o
  -5  13   1        0.04       -0.05      1.56 o
  -4  13   1        0.01       -0.13      1.02 o
  -3  13   1        5.16        4.35      1.11 o
  -2  13   1        0.81        0.85      0.98 o
  -1  13   1        0.34        0.25      0.93 o
   0  13   1        0.02        0.73      0.94 o
  -5  14   1        1.02        4.11      1.53 o
  -4  14   1        0.11       -0.67      1.72 o
  -3  14   1        0.56        0.79      1.18 o
   2 -14   2        0.74       -0.17      1.26 o
   3 -14   2        5.58        6.72      2.61 o
   4 -14   2        7.18        9.98      2.73 o
   5 -14   2        0.23       -0.78      1.18 o
   6 -14   2        0.07        0.67      1.42 o
  -1 -13   2        0.00        1.44      1.31 o
   0 -13   2        1.57        1.98      1.07 o
   1 -13   2        7.54        7.15      1.57 o
   2 -13   2       27.39       30.23      3.73 o
   3 -13   2        0.50        1.09      1.20 o
   4 -13   2        6.91        8.74      1.84 o
   5 -13   2        1.04        0.86      1.22 o
   6 -13   2        3.92        5.99      1.61 o
   7 -13   2       12.08       15.57      2.73 o
   8 -13   2       11.83       12.24      1.97 o
  -2 -12   2        0.06       -0.17      1.78 o
  -1 -12   2        0.56        1.86      0.97 o
   0 -12   2        1.88        1.73      1.01 o
   1 -12   2       39.19       44.03      2.33 o
   2 -12   2       44.03       45.99      2.32 o
   3 -12   2        6.44        5.11      1.42 o
   4 -12   2        7.12        8.73      1.53 o
   5 -12   2        1.84        0.42      1.89 o
   6 -12   2        2.16       -0.29      1.09 o
   7 -12   2        1.54        2.33      1.25 o
   8 -12   2        3.46       -0.18      1.22 o
   9 -12   2        0.84        0.67      1.26 o
  -4 -11   2        2.02        2.18      1.47 o
  -3 -11   2        0.52       -0.10      1.17 o
  -2 -11   2        0.98        1.62      0.87 o
  -1 -11   2        0.50        0.10      0.56 o
   0 -11   2        0.76        1.08      0.55 o
   1 -11   2       65.66       70.77      2.08 o
   2 -11   2       13.26       13.17      0.87 o
   3 -11   2       13.68       13.78      0.88 o
   4 -11   2        1.10        0.79      0.69 o
   5 -11   2       12.42       13.95      2.14 o
   6 -11   2        0.19        0.09      1.06 o
   7 -11   2        1.06        1.93      0.96 o
   8 -11   2        0.07       -0.05      0.89 o
   9 -11   2        0.01       -0.16      1.00 o
  10 -11   2       25.99       33.83      2.71 o
  -5 -10   2        3.09        2.75      1.56 o
  -4 -10   2        0.08        0.52      1.22 o
  -3 -10   2        1.26        0.73      0.75 o
  -2 -10   2        1.17        0.74      0.58 o
  -1 -10   2        2.93        1.98      0.51 o
   0 -10   2       13.63       12.24      0.79 o
   1 -10   2        0.03       -0.42      0.42 o
   2 -10   2        0.61        0.86      0.48 o
   3 -10   2       65.39       57.11      1.74 o
   4 -10   2        2.74        1.43      0.49 o
   5 -10   2       28.36       31.44      1.25 o
   6 -10   2        9.01        8.56      0.94 o
   7 -10   2        4.05        4.78      1.03 o
   8 -10   2        8.50       12.23      1.29 o
   9 -10   2        3.41        3.01      1.09 o
  10 -10   2        0.06       -1.84      2.28 o
  11 -10   2        0.00       -0.93      1.31 o
  -6  -9   2        7.17       11.48      4.12 o
  -5  -9   2        6.24        6.60      1.84 o
  -4  -9   2        0.45        0.41      0.69 o
  -3  -9   2        1.99        1.12      0.69 o
  -2  -9   2        2.61        4.12      0.65 o
  -1  -9   2       19.20       17.57      1.23 o
   0  -9   2       10.33        9.80      0.59 o
   1  -9   2        0.44       -0.15      0.31 o
   2  -9   2        1.71        1.30      0.37 o
   3  -9   2        7.83        7.50      0.66 o
   4  -9   2       29.44       24.73      0.91 o
   5  -9   2      134.68      144.24      3.05 o
   6  -9   2        8.65        8.42      0.74 o
   7  -9   2       40.65       44.99      1.87 o
   8  -9   2        0.25        0.57      1.21 o
   9  -9   2        0.43       -0.06      0.89 o
  10  -9   2        0.58        3.06      1.61 o
  11  -9   2        0.15       -1.25      1.25 o
  -7  -8   2        0.06        1.30      1.33 o
  -6  -8   2        3.32        2.81      1.39 o
  -5  -8   2        0.08       -0.84      1.56 o
  -4  -8   2       12.80       15.13      1.14 o
  -3  -8   2        0.01        0.23      0.45 o
  -2  -8   2      121.24      125.26      3.36 o
  -1  -8   2        0.35        0.62      0.34 o
   0  -8   2      124.26      131.89      2.67 o
   1  -8   2        0.00       -0.08      0.30 o
   2  -8   2        1.34        1.35      0.34 o
   3  -8   2       24.54       20.87      0.79 o
   4  -8   2        1.47        0.57      0.38 o
   5  -8   2       15.32       17.06      0.70 o
   6  -8   2       17.80       21.52      1.02 o
   7  -8   2      248.27      241.60      6.07 o
   8  -8   2        1.70        1.39      0.75 o
   9  -8   2        3.03        2.39      0.95 o
  10  -8   2        2.33        4.24      1.50 o
  11  -8   2       16.40       19.59      6.34 o
  -8  -7   2        1.76        1.67      2.22 o
  -7  -7   2        0.00       -1.61      1.61 o
  -6  -7   2       15.08       16.68      1.72 o
  -5  -7   2        0.00       -0.50      1.39 o
  -4  -7   2        0.37        0.07      0.56 o
  -3  -7   2      183.36      168.23      3.37 o
  -2  -7   2       76.41       76.11      1.63 o
  -1  -7   2       11.17       15.74      0.61 o
   0  -7   2       99.24       95.77      1.64 o
   1  -7   2        0.73        0.75      0.38 o
   2  -7   2       25.31       24.13      0.98 o
   3  -7   2       57.54       65.76      1.51 o
   4  -7   2        7.16        5.56      0.56 o
   5  -7   2       71.72       67.29      1.63 o
   6  -7   2       29.38       27.52      1.04 o
   7  -7   2       38.30       34.44      1.34 o
   8  -7   2       40.73       38.22      1.71 o
   9  -7   2       13.72       14.72      1.15 o
  10  -7   2       40.51       46.07      4.50 o
  11  -7   2        5.01        6.78      2.45 o
  12  -7   2        9.13       13.01      3.23 o
  -8  -6   2        0.44        0.22      1.89 o
  -7  -6   2        0.12       -0.02      1.04 o
  -6  -6   2        0.42        1.59      1.01 o
  -5  -6   2       12.76       11.50      1.33 o
  -4  -6   2       19.17       25.36      1.02 o
  -3  -6   2       27.35       28.65      0.91 o
  -2  -6   2       30.63       27.22      0.72 o
  -1  -6   2        8.85        9.88      0.39 o
   0  -6   2      130.17      152.15      2.25 o
   1  -6   2       79.55       67.00      1.36 o
   2  -6   2        0.32        0.06      0.19 o
   3  -6   2      134.05      128.71      2.54 o
   4  -6   2       15.70       19.84      0.61 o
   5  -6   2        5.61        4.79      0.37 o
   6  -6   2       88.06       83.02      1.92 o
   7  -6   2       39.38       40.45      1.27 o
   8  -6   2        0.75        1.12      0.77 o
   9  -6   2        0.32        0.65      0.68 o
  10  -6   2        2.89        3.78      2.00 o
  11  -6   2        1.03        0.44      1.78 o
  12  -6   2        0.01        1.00      2.34 o
  -9  -5   2        1.14        2.45      2.11 o
  -8  -5   2        0.07        0.11      1.56 o
  -7  -5   2        0.11       -0.37      0.95 o
  -6  -5   2       26.84       20.84      2.56 o
  -5  -5   2        1.67        0.41      0.33 o
  -4  -5   2        0.72        0.56      0.29 o
  -3  -5   2        1.43        1.32      0.22 o
  -2  -5   2      286.97      291.72      4.57 o
  -1  -5   2       62.15       61.29      0.97 o
   0  -5   2      633.06      666.47      8.22 o
   1  -5   2        6.16        7.00      0.28 o
   2  -5   2        2.15        2.07      0.20 o
   3  -5   2       60.18       60.26      1.32 o
   4  -5   2      120.90      131.77      2.58 o
   5  -5   2      109.64       84.81      1.69 o
   6  -5   2        2.88        4.12      0.43 o
   7  -5   2      110.32      110.64      2.46 o
   8  -5   2        0.44        0.02      0.54 o
   9  -5   2       62.09       57.92      2.55 o
  10  -5   2        4.92        3.67      1.89 o
  11  -5   2        6.43        6.67      2.45 o
  12  -5   2        0.87        1.33      2.34 o
 -10  -4   2        1.61        0.22      1.78 o
  -9  -4   2        1.92        3.45      2.00 o
  -8  -4   2        1.28        1.84      1.10 o
  -7  -4   2        5.81        6.52      1.38 o
  -6  -4   2        0.01       -0.25      0.31 o
  -5  -4   2       18.42       14.47      0.62 o
  -4  -4   2        0.15        0.36      0.22 o
  -3  -4   2        0.08       -0.05      0.16 o
  -2  -4   2      101.09      151.47      2.20 o
  -1  -4   2      336.08      390.67      5.33 o
   0  -4   2      149.84      158.33      2.15 o
   1  -4   2      103.61      100.40      1.49 o
   2  -4   2      279.08      276.79      4.62 o
   3  -4   2       27.67       20.82      0.60 o
   4  -4   2       36.64       36.62      1.00 o
   5  -4   2        9.02        7.47      0.40 o
   6  -4   2      104.17      105.98      2.09 o
   7  -4   2       17.48       15.24      0.74 o
   8  -4   2       14.17       14.49      1.26 o
   9  -4   2        9.91        7.90      0.89 o
  10  -4   2        0.74        0.06      1.10 o
  11  -4   2        2.15        2.00      2.11 o
  12  -4   2        0.62       -0.11      2.22 o
 -10  -3   2        1.38        0.90      1.30 o
  -9  -3   2        0.23        0.89      1.26 o
  -8  -3   2        0.15        0.06      1.02 o
  -7  -3   2        0.00       -0.14      0.49 o
  -6  -3   2        6.29        6.15      0.67 o
  -5  -3   2        3.05        3.27      0.40 o
  -4  -3   2       60.59       63.81      1.16 o
  -3  -3   2      124.44      116.96      1.66 o
  -2  -3   2       12.33       22.94      0.48 o
  -1  -3   2      970.82      961.01     12.89 o
   0  -3   2      868.56      871.99     11.11 o
   1  -3   2       24.86       17.27      0.52 o
   2  -3   2       79.94       73.01      1.24 o
   3  -3   2       65.38       55.58      1.09 o
   4  -3   2      875.43      957.42     16.70 o
   5  -3   2       17.02       20.68      0.69 o
   6  -3   2       56.24       48.83      1.25 o
   7  -3   2       52.66       47.06      1.68 o
   8  -3   2       19.09       16.24      1.06 o
   9  -3   2        0.06       -0.06      0.50 o
  10  -3   2        0.36       -0.78      0.78 o
  11  -3   2        0.06        0.00      1.67 o
  12  -3   2        0.27       -0.56      2.00 o
 -11  -2   2        0.40        1.22      2.22 o
 -10  -2   2        1.65        3.76      1.45 o
  -9  -2   2        6.26        7.41      3.50 o
  -8  -2   2        0.49       -0.15      1.06 o
  -7  -2   2       12.14       11.32      0.78 o
  -6  -2   2       24.70       23.82      0.92 o
  -5  -2   2       18.05       25.74      0.92 o
  -4  -2   2      552.45      642.53      9.69 o
  -3  -2   2     2888.79     3072.71     48.66 o
  -2  -2   2      121.69      100.95      1.47 o
  -1  -2   2     1432.60     1446.96     18.35 o
   0  -2   2     6652.86     6604.48     87.70 o
   1  -2   2     1650.96     1585.56     22.40 o
   2  -2   2      549.04      546.48      8.85 o
   3  -2   2      568.33      572.26      9.32 o
   4  -2   2        3.24        2.66      0.26 o
   5  -2   2       19.49       21.04      0.77 o
   6  -2   2      129.45      143.91      2.91 o
   7  -2   2        3.68        4.09      0.54 o
   8  -2   2        1.49        1.16      0.51 o
   9  -2   2        2.51        2.34      0.62 o
  10  -2   2        6.24        6.02      1.07 o
  11  -2   2        1.04       -1.78      1.78 o
 -11  -1   2        0.01       -0.46      1.37 o
 -10  -1   2        0.72        0.55      1.14 o
  -9  -1   2        5.72        6.40      1.95 o
  -8  -1   2        2.46       -0.17      0.96 o
  -7  -1   2        0.10       -0.36      0.36 o
  -6  -1   2        0.97        0.87      0.43 o
  -5  -1   2       58.85       55.58      0.99 o
  -4  -1   2      224.65      235.82      3.53 o
  -3  -1   2      129.17      120.21      1.75 o
  -2  -1   2        6.11        9.00      0.26 o
  -1  -1   2      767.37      759.71      9.30 o
   0  -1   2        0.09        0.51      0.12 o
   1  -1   2     2731.72     2756.24     47.67 o
   2  -1   2     1082.78     1130.79     19.65 o
   3  -1   2      117.94       97.01      1.90 o
   4  -1   2       96.22       87.09      1.79 o
   5  -1   2      157.35      184.75      3.55 o
   6  -1   2       19.90       20.82      0.76 o
   7  -1   2      142.29      145.49      3.39 o
   8  -1   2       18.17       19.22      0.99 o
   9  -1   2        0.14        0.29      0.54 o
  10  -1   2        0.02        0.77      1.39 o
  11  -1   2        1.32       -0.84      1.89 o
 -11   0   2        0.79        0.28      1.37 o
 -10   0   2        1.63        1.72      1.23 o
  -9   0   2        6.58        5.10      1.33 o
  -8   0   2       46.54       44.49      1.70 o
  -7   0   2        0.33        0.15      0.47 o
  -6   0   2      607.89      606.68     10.14 o
  -5   0   2      243.67      257.85      4.15 o
  -4   0   2      548.92      581.67      8.34 o
  -3   0   2      193.80      193.74      3.02 o
  -2   0   2      464.24      479.33      6.43 o
  -1   0   2     1304.74     1409.62     19.62 o
   0   0   2     1628.44     1531.78     41.88 o
   1   0   2     7513.75     7821.69    174.31 o
   2   0   2      333.96      337.83      6.05 o
   3   0   2        1.94        1.10      0.22 o
   4   0   2      769.36      805.24     14.20 o
   5   0   2       66.38       82.10      1.63 o
   6   0   2       26.02       21.96      0.81 o
   7   0   2       46.07       53.88      1.65 o
   8   0   2      155.70      144.59      3.17 o
   9   0   2       67.52       65.82      2.07 o
  10   0   2        0.23        1.04      1.17 o
  11   0   2        0.09       -0.54      1.33 o
 -11   1   2        0.32        0.61      1.26 o
 -10   1   2        1.38        0.04      1.12 o
  -9   1   2       23.83       26.88      2.28 o
  -8   1   2        0.13        0.52      0.87 o
  -7   1   2       63.00       61.01      1.54 o
  -6   1   2       68.44       66.57      1.57 o
  -5   1   2       43.62       42.01      0.87 o
  -4   1   2       20.39       20.62      0.48 o
  -3   1   2       29.08       31.98      0.63 o
  -2   1   2      976.19      959.45     14.37 o
  -1   1   2       53.64       62.48      0.94 o
   0   1   2     2009.33     1907.89     47.25 o
   1   1   2     8345.53     8040.50    162.38 o
   2   1   2       58.55       53.13      1.31 o
   3   1   2      168.33      165.70      2.88 o
   4   1   2       19.66       15.08      0.51 o
   5   1   2      106.44      121.75      2.16 o
   6   1   2        1.95        2.87      0.42 o
   7   1   2       38.33       40.05      1.29 o
   8   1   2        9.65        8.06      0.84 o
   9   1   2        0.01        0.34      0.50 o
  10   1   2        0.15       -0.71      1.33 o
  11   1   2        1.24        0.67      1.67 o
 -12   2   2        0.16       -0.38      1.39 o
 -11   2   2        0.92       -0.37      1.20 o
 -10   2   2        0.00        0.09      1.09 o
  -9   2   2        3.53        3.75      0.73 o
  -8   2   2      139.26      140.71      3.72 o
  -7   2   2      269.97      263.92      5.48 o
  -6   2   2        1.68        0.15      0.23 o
  -5   2   2        1.71        0.29      0.18 o
  -4   2   2      230.30      233.21      3.47 o
  -3   2   2      431.81      467.40      7.59 o
  -2   2   2        3.81        6.15      0.24 o
  -1   2   2      814.24      803.94     12.12 o
   0   2   2      795.75      717.65      9.66 o
   1   2   2      213.25      213.21      3.11 o
   2   2   2      153.32      162.08      2.62 o
   3   2   2      136.44      126.26      2.13 o
   4   2   2      366.93      407.34      6.41 o
   5   2   2       22.38       23.27      0.92 o
   6   2   2       38.85       30.48      1.07 o
   7   2   2       13.49       10.50      0.89 o
   8   2   2        3.20        2.67      0.80 o
   9   2   2        1.84        0.90      0.69 o
  10   2   2        0.27        1.00      1.25 o
 -12   3   2        6.44        5.69      1.68 o
 -11   3   2        5.40        6.22      1.58 o
 -10   3   2       24.33       28.40      2.73 o
  -9   3   2       92.73       94.78      2.81 o
  -8   3   2      340.23      338.11      7.87 o
  -7   3   2      240.68      227.72      4.38 o
  -6   3   2      187.88      195.56      3.47 o
  -5   3   2       91.53       79.61      1.68 o
  -4   3   2      749.15      754.12     12.38 o
  -3   3   2      153.18      152.88      2.32 o
  -2   3   2      573.06      582.40     10.19 o
  -1   3   2      489.46      483.34      6.91 o
   0   3   2      454.02      460.81      6.89 o
   1   3   2       77.16       85.21      1.32 o
   2   3   2      344.71      316.00      5.28 o
   3   3   2       46.04       45.08      1.00 o
   4   3   2       55.54       72.29      1.50 o
   5   3   2        2.40        1.81      0.44 o
   6   3   2       26.68       28.11      1.15 o
   7   3   2       11.59       10.73      0.78 o
   8   3   2        0.33       -0.27      0.51 o
   9   3   2        0.68       -0.48      1.11 o
  10   3   2        0.49        0.11      2.00 o
 -12   4   2        0.81        0.54      1.42 o
 -11   4   2        5.45        4.23      1.47 o
 -10   4   2       22.04       21.27      1.98 o
  -9   4   2        5.44        5.30      0.74 o
  -8   4   2      100.03       99.33      2.51 o
  -7   4   2        0.75        0.22      0.37 o
  -6   4   2       50.87       56.28      1.36 o
  -5   4   2        9.12        9.36      0.59 o
  -4   4   2      378.26      408.53      6.83 o
  -3   4   2       73.55       66.21      1.29 o
  -2   4   2      106.79      110.87      2.38 o
  -1   4   2      329.19      318.22      5.24 o
   0   4   2      118.51      111.74      2.12 o
   1   4   2       73.38       91.31      1.88 o
   2   4   2       59.78       53.80      1.02 o
   3   4   2       28.75       27.68      0.80 o
   4   4   2       49.33       48.18      1.57 o
   5   4   2       66.68       65.36      2.05 o
   6   4   2        9.22        9.32      1.17 o
   7   4   2        4.18        4.20      0.75 o
   8   4   2        0.82       -0.15      0.65 o
   9   4   2        0.00       -0.93      0.93 o
 -12   5   2        0.13       -1.25      1.25 o
 -11   5   2       14.75       21.21      2.78 o
 -10   5   2       64.45       71.29      2.42 o
  -9   5   2       73.56       73.57      2.09 o
  -8   5   2       21.76       20.24      0.94 o
  -7   5   2        1.68        0.61      0.40 o
  -6   5   2      148.01      148.02      2.98 o
  -5   5   2       41.25       50.43      1.23 o
  -4   5   2      127.65      128.89      2.36 o
  -3   5   2       94.33      112.04      2.22 o
  -2   5   2       31.63       31.71      0.90 o
  -1   5   2       93.47       97.76      1.77 o
   0   5   2      157.38      143.78      2.74 o
   1   5   2      590.79      589.81      9.55 o
   2   5   2      138.64      137.16      2.29 o
   3   5   2      187.02      179.57      3.87 o
   4   5   2      437.83      444.30     10.10 o
   5   5   2      189.32      202.13      5.02 o
   6   5   2        3.57        3.97      0.66 o
   7   5   2       15.29       14.45      0.98 o
   8   5   2        1.80        0.53      1.28 o
   9   5   2        0.01        0.29      1.11 o
 -12   6   2        0.11       -0.44      2.34 o
 -11   6   2        2.98        5.65      1.48 o
 -10   6   2        0.02       -0.39      0.55 o
  -9   6   2       21.24       16.06      0.91 o
  -8   6   2       15.91       12.96      0.78 o
  -7   6   2       23.60       23.06      0.90 o
  -6   6   2      128.43      142.71      2.92 o
  -5   6   2       40.54       41.16      1.03 o
  -4   6   2       29.27       38.74      1.03 o
  -3   6   2       28.52       21.54      0.71 o
  -2   6   2       88.73       94.23      1.90 o
  -1   6   2        3.74        4.26      0.31 o
   0   6   2      150.78      163.41      3.11 o
   1   6   2       20.73       24.70      0.68 o
   2   6   2       37.95       37.47      1.15 o
   3   6   2       55.42       57.52      1.87 o
   4   6   2        5.28        4.37      0.61 o
   5   6   2       16.13       17.12      0.97 o
   6   6   2        6.59        5.76      0.71 o
   7   6   2        1.59        1.23      1.17 o
   8   6   2        2.98        2.49      1.28 o
 -12   7   2       21.83       35.48      4.23 o
 -11   7   2       17.95       18.18      2.74 o
 -10   7   2        1.87        0.71      0.55 o
  -9   7   2        2.85        2.08      0.59 o
  -8   7   2        4.74        4.92      0.72 o
  -7   7   2       25.26       19.16      0.81 o
  -6   7   2       12.34       12.25      0.58 o
  -5   7   2       27.43       26.88      0.83 o
  -4   7   2      208.71      218.17      6.10 o
  -3   7   2        0.86        0.96      0.32 o
  -2   7   2       10.13       10.28      0.45 o
  -1   7   2        0.27        0.08      0.22 o
   0   7   2        8.14       10.48      0.57 o
   1   7   2        5.59        6.19      0.48 o
   2   7   2      212.17      214.81      4.58 o
   3   7   2       47.55       45.26      1.39 o
   4   7   2       14.86       14.44      1.08 o
   5   7   2       11.49       10.43      0.85 o
   6   7   2        1.95        2.20      1.22 o
   7   7   2        0.01       -1.23      1.39 o
 -11   8   2       10.38       12.65      2.78 o
 -10   8   2        0.85        1.93      0.69 o
  -9   8   2        0.02       -0.42      0.47 o
  -8   8   2        0.29       -0.02      0.44 o
  -7   8   2       24.66       25.47      0.99 o
  -6   8   2       86.69       86.71      1.87 o
  -5   8   2      400.02      389.92      6.72 o
  -4   8   2       44.15       42.57      1.21 o
  -3   8   2      185.09      171.99      3.77 o
  -2   8   2      208.75      211.42      5.13 o
  -1   8   2        0.21        0.25      0.29 o
   0   8   2       13.37       14.73      0.73 o
   1   8   2       28.91       27.32      1.04 o
   2   8   2        9.31       10.58      0.69 o
   3   8   2        2.02        1.95      0.46 o
   4   8   2        0.41        0.00      0.54 o
   5   8   2        0.03       -0.53      1.28 o
   6   8   2        0.00        1.16      1.17 o
 -11   9   2        1.22        0.27      1.30 o
 -10   9   2        0.02        1.60      1.28 o
  -9   9   2        2.05        2.01      0.65 o
  -8   9   2        0.79        0.93      0.51 o
  -7   9   2       45.29       41.02      1.66 o
  -6   9   2       13.28       12.20      0.74 o
  -5   9   2       46.51       45.63      1.34 o
  -4   9   2        2.84        2.09      0.45 o
  -3   9   2      152.77      155.90      3.53 o
  -2   9   2       63.67       65.00      2.02 o
  -1   9   2       48.41       41.49      1.33 o
   0   9   2       21.43       16.94      0.82 o
   1   9   2       51.65       53.64      1.61 o
   2   9   2        0.69        0.48      0.43 o
   3   9   2        6.30        6.31      0.78 o
   4   9   2        0.13       -0.95      1.06 o
   5   9   2        0.18       -0.20      1.14 o
   6   9   2        0.16        0.00      1.56 o
 -11  10   2        8.52       10.53      1.92 o
 -10  10   2        0.19       -1.12      1.12 o
  -9  10   2        4.61        5.78      1.37 o
  -8  10   2        0.69        0.37      0.56 o
  -7  10   2        6.11        4.38      0.61 o
  -6  10   2        4.24        2.52      0.50 o
  -5  10   2        0.35        0.13      0.44 o
  -4  10   2        7.74        6.92      0.66 o
  -3  10   2       38.67       38.04      1.40 o
  -2  10   2       26.90       27.51      1.27 o
  -1  10   2        7.44        6.25      0.67 o
   0  10   2        0.01       -0.40      0.44 o
   1  10   2        2.80        1.90      0.48 o
   2  10   2        0.00       -0.41      0.61 o
   3  10   2        1.21        0.12      1.04 o
   4  10   2        0.68        0.11      1.18 o
 -10  11   2        2.15        3.00      2.00 o
  -9  11   2        6.18        5.12      2.11 o
  -8  11   2        0.39        1.00      1.78 o
  -7  11   2        0.01       -0.25      0.57 o
  -6  11   2        0.05        0.13      0.51 o
  -5  11   2        4.67        5.77      0.76 o
  -4  11   2       30.41       34.11      1.52 o
  -3  11   2       25.93       29.15      1.73 o
  -2  11   2       14.42       13.36      0.95 o
  -1  11   2        0.15       -0.54      0.54 o
   0  11   2        0.06       -0.42      0.65 o
   1  11   2        0.12       -0.56      1.04 o
   2  11   2        3.13        0.01      1.20 o
   3  11   2        0.10       -1.15      1.15 o
  -9  12   2        2.19        5.12      2.22 o
  -8  12   2        0.22       -1.45      1.45 o
  -7  12   2        1.20        1.94      0.96 o
  -6  12   2        3.57        3.71      0.95 o
  -5  12   2        0.18        1.01      0.92 o
  -4  12   2        0.52        0.17      0.83 o
  -3  12   2        2.03        0.64      0.89 o
  -2  12   2        0.02        0.88      0.87 o
  -1  12   2        4.37        4.15      1.56 o
   0  12   2        0.03       -0.58      1.14 o
   1  12   2        0.09       -0.11      1.22 o
   2  12   2        4.66        4.31      1.53 o
  -8  13   2        0.29        2.78      2.00 o
  -7  13   2        0.71        1.56      1.78 o
  -6  13   2        0.35       -0.48      0.96 o
  -5  13   2        0.20       -0.26      0.92 o
  -4  13   2        3.32        5.44      1.23 o
  -3  13   2        1.14       -1.10      1.39 o
  -2  13   2        1.77        0.24      0.90 o
  -1  13   2        1.37        1.53      1.00 o
   0  13   2        0.04       -0.36      1.30 o
   2 -14   3        3.63        3.11      2.00 o
   3 -14   3        4.50        1.83      1.49 o
   4 -14   3        1.01        2.24      1.53 o
   5 -14   3        0.01        1.22      1.53 o
   0 -13   3        2.71        1.20      1.28 o
   1 -13   3        1.29        0.68      1.28 o
   2 -13   3       37.88       51.23      4.73 o
   3 -13   3       16.17       18.45      2.04 o
   4 -13   3        4.70        4.46      1.45 o
   5 -13   3        1.15        1.02      1.33 o
   6 -13   3        5.64        7.23      1.61 o
   7 -13   3        0.82        2.65      4.00 o
   8 -13   3        0.60        0.43      1.37 o
  -2 -12   3        0.80        0.61      1.34 o
  -1 -12   3        0.74        1.95      1.26 o
   0 -12   3        6.69        6.71      1.14 o
   1 -12   3        6.50        6.75      1.44 o
   2 -12   3        7.34        8.54      1.72 o
   3 -12   3        6.68        8.72      1.53 o
   4 -12   3        3.78        2.72      2.00 o
   5 -12   3        0.39       -0.30      1.14 o
   6 -12   3        2.08        1.61      1.18 o
   7 -12   3        6.72        9.59      2.17 o
   8 -12   3        0.11        0.33      1.22 o
   9 -12   3        0.04        0.39      1.32 o
  -4 -11   3        0.19        1.79      1.49 o
  -3 -11   3        0.00       -0.06      1.25 o
  -2 -11   3        0.83        0.44      1.18 o
  -1 -11   3        1.67        3.65      0.95 o
   0 -11   3       13.96       17.13      1.18 o
   1 -11   3        2.47        3.46      0.82 o
   2 -11   3        4.24        1.84      0.87 o
   3 -11   3        0.17        1.06      0.78 o
   4 -11   3        0.80       -0.77      0.77 o
   5 -11   3        0.00       -1.01      1.01 o
   6 -11   3        1.66        1.43      1.03 o
   7 -11   3        0.08       -0.42      0.85 o
   8 -11   3        0.92        2.89      1.03 o
   9 -11   3        0.00       -0.57      0.98 o
  10 -11   3        0.17       -0.20      1.71 o
  -5 -10   3       13.08       15.84      2.07 o
  -4 -10   3        0.00       -0.20      2.95 o
  -3 -10   3        0.86        1.41      1.14 o
  -2 -10   3        8.77        8.66      1.08 o
  -1 -10   3       21.57       25.70      1.30 o
   0 -10   3        2.52        4.67      0.58 o
   1 -10   3        2.97        2.90      0.56 o
   2 -10   3       30.52       24.08      1.03 o
   3 -10   3       10.23       12.97      0.77 o
   4 -10   3        0.00        0.10      0.54 o
   5 -10   3        2.61        4.90      0.76 o
   6 -10   3       14.40       15.68      1.13 o
   7 -10   3       14.97       15.73      1.39 o
   8 -10   3       10.28       12.27      1.32 o
   9 -10   3       15.07       20.33      1.65 o
  10 -10   3        8.15       10.38      1.49 o
  -6  -9   3        0.11        1.94      1.41 o
  -5  -9   3        0.01        1.41      1.22 o
  -4  -9   3        0.53        0.22      1.10 o
  -3  -9   3        1.59        0.17      1.02 o
  -2  -9   3       11.04       12.00      0.76 o
  -1  -9   3      103.73      111.44      2.73 o
   0  -9   3       14.43       14.81      0.70 o
   1  -9   3        7.53        7.15      0.77 o
   2  -9   3        0.99        1.80      0.38 o
   3  -9   3        0.03        0.02      0.33 o
   4  -9   3       20.44       15.26      0.79 o
   5  -9   3       72.63       77.22      2.09 o
   6  -9   3        7.77        6.64      0.86 o
   7  -9   3        8.89        9.67      1.30 o
   8  -9   3        1.48        3.19      0.96 o
   9  -9   3        1.97        1.25      0.96 o
  10  -9   3        2.89        3.81      1.16 o
  11  -9   3        6.01        9.29      1.93 o
  -7  -8   3        1.59        0.44      1.89 o
  -6  -8   3        0.13       -0.30      1.17 o
  -5  -8   3        0.95        0.31      1.09 o
  -4  -8   3        0.57        0.39      1.02 o
  -3  -8   3        5.10        2.50      1.17 o
  -2  -8   3      148.95      160.78      3.61 o
  -1  -8   3        4.90        3.89      0.47 o
   0  -8   3        2.71        0.34      0.30 o
   1  -8   3        0.44        0.21      0.32 o
   2  -8   3      131.06      124.13      2.80 o
   3  -8   3       23.78       23.05      0.92 o
   4  -8   3        4.12        3.65      0.43 o
   5  -8   3       66.94       69.58      2.20 o
   6  -8   3      164.39      162.75      4.35 o
   7  -8   3      115.67      130.12      3.73 o
   8  -8   3       29.11       30.22      2.26 o
   9  -8   3        0.05        0.07      1.51 o
  10  -8   3        0.29       -0.29      1.04 o
  11  -8   3        0.31       -1.00      2.00 o
  -8  -7   3        0.18        2.00      2.00 o
  -7  -7   3        1.04       -0.67      1.67 o
  -6  -7   3        7.48       10.53      2.17 o
  -5  -7   3        4.78        2.40      1.56 o
  -4  -7   3        9.68        7.81      0.85 o
  -3  -7   3       12.35       10.56      0.99 o
  -2  -7   3       23.10       22.63      0.85 o
  -1  -7   3      258.47      239.82      3.92 o
   0  -7   3        3.27        4.23      0.49 o
   1  -7   3        5.84        6.35      0.39 o
   2  -7   3       11.87       11.47      0.66 o
   3  -7   3       26.36       25.56      0.79 o
   4  -7   3       14.66       13.75      0.57 o
   5  -7   3      291.89      274.26      6.46 o
   6  -7   3       31.47       32.80      1.28 o
   7  -7   3        5.35        5.12      0.83 o
   8  -7   3       49.09       43.55      1.85 o
   9  -7   3        0.00        0.95      1.19 o
  10  -7   3       17.36       20.76      2.08 o
  11  -7   3       28.01       32.26      3.89 o
  -8  -6   3        0.01        1.67      1.89 o
  -7  -6   3        0.05       -0.22      1.45 o
  -6  -6   3        2.68        2.39      1.06 o
  -5  -6   3        9.53        7.62      1.00 o
  -4  -6   3       26.25       28.03      0.95 o
  -3  -6   3       26.82       23.71      0.76 o
  -2  -6   3       38.67       38.70      1.04 o
  -1  -6   3       59.94       57.54      1.21 o
   0  -6   3      132.01      153.51      2.28 o
   1  -6   3       43.12       44.78      0.89 o
   2  -6   3      410.19      454.28      6.98 o
   3  -6   3      191.25      182.60      3.48 o
   4  -6   3       64.26       61.50      1.42 o
   5  -6   3       33.22       34.09      1.08 o
   6  -6   3       35.08       34.64      1.28 o
   7  -6   3       89.87       88.17      2.75 o
   8  -6   3        0.00        0.26      0.66 o
   9  -6   3       64.58       63.35      3.50 o
  10  -6   3        5.84        4.67      1.41 o
  11  -6   3        0.23       -0.44      1.89 o
  12  -6   3        0.35        2.22      2.34 o
  -9  -5   3        0.02       -0.89      1.78 o
  -8  -5   3        1.11        3.67      1.89 o
  -7  -5   3        6.22        6.78      1.67 o
  -6  -5   3        0.01       -0.72      0.72 o
  -5  -5   3        9.56        8.38      0.95 o
  -4  -5   3        1.75        0.55      0.26 o
  -3  -5   3        5.16        5.12      0.31 o
  -2  -5   3       65.50       59.64      1.17 o
  -1  -5   3      106.90      101.98      1.57 o
   0  -5   3        1.74        2.09      0.18 o
   1  -5   3       22.67       20.94      0.53 o
   2  -5   3      623.19      659.66     10.66 o
   3  -5   3      170.16      153.95      2.70 o
   4  -5   3        0.36        0.46      0.21 o
   5  -5   3       61.36       60.30      1.45 o
   6  -5   3        9.27        7.00      0.52 o
   7  -5   3      375.91      355.85      8.49 o
   8  -5   3       94.71       99.30      3.51 o
   9  -5   3       54.67       67.18      2.85 o
  10  -5   3        0.09       -0.44      1.10 o
  11  -5   3        0.95        0.44      1.67 o
  12  -5   3        0.00        0.11      2.11 o
 -10  -4   3        0.54        2.56      2.11 o
  -9  -4   3        0.71        2.17      1.34 o
  -8  -4   3        1.73        1.17      1.14 o
  -7  -4   3       13.91       13.15      2.45 o
  -6  -4   3        0.00       -0.07      0.45 o
  -5  -4   3       85.48       91.28      2.01 o
  -4  -4   3        6.14        5.99      0.35 o
  -3  -4   3       27.95       30.37      0.64 o
  -2  -4   3      155.71      188.40      2.85 o
  -1  -4   3      844.93      882.14     10.81 o
   0  -4   3      678.78      655.41      8.42 o
   1  -4   3      234.13      213.94      3.01 o
   2  -4   3      129.07      121.09      2.00 o
   3  -4   3      875.96      888.32     15.51 o
   4  -4   3       18.36       22.76      0.68 o
   5  -4   3       70.81       63.43      1.46 o
   6  -4   3       45.78       43.98      1.23 o
   7  -4   3       28.85       24.08      1.20 o
   8  -4   3       14.42       10.89      1.68 o
   9  -4   3       25.20       21.00      1.88 o
  10  -4   3       10.56        9.21      1.53 o
  11  -4   3        0.54        0.11      1.67 o
  12  -4   3        1.77        1.56      2.22 o
 -10  -3   3        0.17       -0.05      1.89 o
  -9  -3   3        0.10       -0.88      1.61 o
  -8  -3   3        0.63        1.51      1.09 o
  -7  -3   3        0.05       -0.52      0.52 o
  -6  -3   3        1.19        0.61      0.46 o
  -5  -3   3        5.64        5.78      0.43 o
  -4  -3   3       11.60       16.18      0.49 o
  -3  -3   3        3.39        2.45      0.21 o
  -1  -3   3       46.71       55.07      0.79 o
   0  -3   3     1081.88     1109.64     14.83 o
   1  -3   3      421.36      422.58      6.09 o
   2  -3   3     2078.86     2185.41     37.78 o
   3  -3   3      824.47      877.70     15.30 o
   4  -3   3       27.17       27.67      0.77 o
   5  -3   3      207.40      196.97      3.74 o
   6  -3   3      106.18      109.29      2.58 o
   7  -3   3        2.82        1.99      0.74 o
   8  -3   3       14.53       16.43      1.80 o
   9  -3   3        2.23        2.43      0.91 o
  10  -3   3        0.67        0.22      1.17 o
  11  -3   3        0.13        0.00      2.00 o
 -10  -2   3        0.05       -1.13      1.22 o
  -9  -2   3        3.28        1.79      1.67 o
  -8  -2   3        2.36        5.22      1.25 o
  -7  -2   3        0.80       -0.30      1.25 o
  -6  -2   3       26.71       27.97      1.00 o
  -5  -2   3        0.93        1.32      0.25 o
  -4  -2   3       66.43       71.39      1.31 o
  -3  -2   3      462.30      553.05      7.13 o
  -2  -2   3       74.48       69.81      1.05 o
  -1  -2   3      269.16      254.33      3.17 o
   0  -2   3     4704.90     4670.78     59.25 o
   1  -2   3      723.36      721.84     10.28 o
   2  -2   3      235.31      221.89      4.04 o
   3  -2   3        0.20        0.12      0.15 o
   4  -2   3      193.92      213.07      4.31 o
   5  -2   3       69.26       82.12      1.78 o
   6  -2   3      262.04      261.29      6.19 o
   7  -2   3       13.12       14.94      0.99 o
   8  -2   3       14.89       14.67      0.97 o
   9  -2   3       15.35       18.66      1.04 o
  10  -2   3        0.73       -1.18      1.18 o
  11  -2   3        0.00       -0.11      2.00 o
 -11  -1   3        2.93        5.65      1.69 o
 -10  -1   3        4.96        5.70      2.89 o
  -9  -1   3       11.48       13.82      2.11 o
  -8  -1   3       26.35       26.93      1.52 o
  -7  -1   3       14.29       13.22      0.85 o
  -6  -1   3      109.07      116.65      2.23 o
  -5  -1   3      120.03      122.17      1.96 o
  -4  -1   3      455.13      502.91      7.25 o
  -3  -1   3       50.67       43.57      0.77 o
  -2  -1   3     1242.07     1278.64     17.88 o
  -1  -1   3     2331.18     2321.65     29.45 o
   0  -1   3     5964.52     5836.17     81.89 o
   1  -1   3       97.35       94.39      1.53 o
   2  -1   3        1.20        0.77      0.13 o
   3  -1   3       34.31       34.80      0.90 o
   4  -1   3      192.75      222.34      4.53 o
   5  -1   3       14.10       17.95      0.65 o
   6  -1   3       30.00       29.31      1.09 o
   7  -1   3       12.87       12.59      0.77 o
   8  -1   3        0.47        0.42      0.47 o
   9  -1   3       97.74      111.29      2.98 o
  10  -1   3        1.76        2.69      0.80 o
  11  -1   3        0.06       -0.44      1.89 o
 -11   0   3        5.11        6.65      1.68 o
 -10   0   3        0.16        0.23      1.15 o
  -9   0   3        1.25        2.17      2.22 o
  -8   0   3        5.20        3.87      0.78 o
  -7   0   3       93.67       95.23      2.67 o
  -6   0   3       41.52       40.83      0.93 o
  -5   0   3        0.37        0.17      0.15 o
  -4   0   3       18.91       22.01      0.49 o
  -3   0   3       65.50       53.92      0.89 o
  -2   0   3        0.30        0.52      0.14 o
  -1   0   3    11046.22    10671.23    135.07 o
   0   0   3      613.52      608.93     11.74 o
   1   0   3        8.45        8.80      0.47 o
   2   0   3      638.91      637.07     12.18 o
   3   0   3      559.34      527.59     10.21 o
   4   0   3      140.03      148.31      3.16 o
   5   0   3        0.84        0.60      0.31 o
   6   0   3       27.14       28.91      1.10 o
   7   0   3       17.68       16.48      0.89 o
   8   0   3       14.47       15.90      1.00 o
   9   0   3       16.09       20.72      0.99 o
  10   0   3        2.93        3.95      0.86 o
  11   0   3        1.18        0.78      2.00 o
 -11   1   3        0.51       -0.03      1.33 o
 -10   1   3        3.27        5.85      1.45 o
  -9   1   3        0.04        0.20      0.70 o
  -8   1   3        2.81        1.27      0.53 o
  -7   1   3      894.41      900.70     19.69 o
  -6   1   3      102.82       98.80      2.08 o
  -5   1   3       31.05       34.80      0.82 o
  -4   1   3      135.57      143.98      2.50 o
  -3   1   3        9.27       12.42      0.40 o
  -2   1   3       22.32       18.90      0.38 o
  -1   1   3      636.27      670.95     10.02 o
   0   1   3      872.04      845.01     18.57 o
   1   1   3     2266.84     2222.16     38.53 o
   2   1   3      139.12      153.23      2.89 o
   3   1   3       82.67       81.90      1.68 o
   4   1   3        3.17        4.02      0.34 o
   5   1   3       10.32        9.44      0.47 o
   6   1   3       46.31       47.29      1.36 o
   7   1   3       44.56       45.81      1.40 o
   8   1   3       35.32       32.33      1.21 o
   9   1   3        0.89       -0.44      0.51 o
  10   1   3        1.02        1.46      0.77 o
 -12   2   3        1.81        3.75      3.28 o
 -11   2   3        0.47        0.75      1.25 o
 -10   2   3        0.62       -0.98      1.09 o
  -9   2   3       34.39       39.96      1.92 o
  -8   2   3       42.15       45.35      2.58 o
  -7   2   3        3.71        4.46      0.61 o
  -6   2   3       71.63       67.71      1.54 o
  -5   2   3        0.36        1.32      0.23 o
  -4   2   3       44.38       44.85      0.94 o
  -3   2   3      333.93      305.26      5.03 o
  -2   2   3       14.31       14.42      0.32 o
  -1   2   3        0.27        0.12      0.06 o
   0   2   3      279.87      248.38      3.60 o
   1   2   3      665.00      678.24     10.23 o
   2   2   3      180.53      219.15      4.01 o
   3   2   3      546.71      531.84      8.23 o
   4   2   3        3.61        3.46      0.27 o
   5   2   3        1.09        0.41      0.41 o
   6   2   3       22.95       20.62      0.90 o
   7   2   3        0.12        0.43      0.44 o
   8   2   3        0.45        0.04      0.44 o
   9   2   3        0.05        0.73      0.67 o
  10   2   3        0.18       -0.51      0.86 o
 -12   3   3        0.39        1.22      1.49 o
 -11   3   3        1.32        0.72      1.26 o
 -10   3   3       18.58       19.26      1.38 o
  -9   3   3       55.85       58.55      3.34 o
  -8   3   3       17.64       16.93      1.00 o
  -7   3   3       70.10       66.07      1.79 o
  -6   3   3        3.88        4.83      0.40 o
  -5   3   3        0.13       -0.02      0.18 o
  -4   3   3     2225.77     2523.25     38.11 o
  -3   3   3       71.18       85.47      1.48 o
  -2   3   3        0.13        0.82      0.26 o
  -1   3   3      510.88      512.10      8.35 o
   0   3   3      575.20      513.76      7.38 o
   1   3   3      713.95      752.15     11.33 o
   2   3   3       54.64       60.01      1.19 o
   3   3   3       83.41       77.98      1.52 o
   4   3   3       11.03       11.73      0.48 o
   5   3   3      330.91      342.18      7.17 o
   6   3   3      107.25      109.86      2.77 o
   7   3   3        0.33       -0.10      0.45 o
   8   3   3        0.58       -0.24      0.53 o
   9   3   3        0.70        1.64      1.67 o
  10   3   3        0.71        0.33      1.11 o
 -12   4   3        0.10       -1.24      1.39 o
 -11   4   3       11.20       12.82      1.76 o
 -10   4   3        4.95        2.07      1.40 o
  -9   4   3        0.38        0.01      0.49 o
  -8   4   3        3.53        2.13      0.51 o
  -7   4   3        0.67        0.53      0.41 o
  -6   4   3       85.66       94.02      1.85 o
  -5   4   3       21.10       26.71      0.78 o
  -4   4   3       34.19       28.19      0.73 o
  -3   4   3       16.79       19.32      0.64 o
  -2   4   3      369.74      385.26     10.14 o
  -1   4   3      964.21      994.15     17.20 o
   0   4   3      860.58     1039.68     18.02 o
   1   4   3       84.00       94.98      1.60 o
   2   4   3      277.60      254.17      4.30 o
   3   4   3       20.82       23.71      0.92 o
   4   4   3       29.05       22.73      1.16 o
   5   4   3       72.70       78.04      2.14 o
   6   4   3       34.59       36.20      1.71 o
   7   4   3        2.59        4.00      0.87 o
   8   4   3        0.50       -0.08      0.86 o
   9   4   3        0.02        0.44      1.03 o
 -12   5   3        0.38       -0.42      1.84 o
 -11   5   3       49.89       61.41      3.48 o
 -10   5   3       26.47       25.78      1.58 o
  -9   5   3       34.37       31.96      1.27 o
  -8   5   3        0.00       -0.09      0.41 o
  -7   5   3        5.81        6.61      0.57 o
  -6   5   3        0.33        1.29      0.33 o
  -5   5   3      139.78      136.59      2.53 o
  -4   5   3       18.26       14.20      0.53 o
  -3   5   3      146.12      141.35      3.02 o
  -2   5   3       79.01       80.82      1.83 o
  -1   5   3     1051.28     1085.29     17.51 o
   0   5   3        1.32        0.56      0.20 o
   1   5   3        9.62       11.43      0.41 o
   2   5   3       60.56       60.14      1.24 o
   3   5   3       83.86       80.90      2.27 o
   4   5   3        1.67        0.97      0.52 o
   5   5   3       42.75       48.84      1.75 o
   6   5   3        6.17        4.57      0.79 o
   7   5   3        0.71        0.65      0.93 o
   8   5   3        0.10       -0.38      0.96 o
 -12   6   3        3.23        4.18      2.28 o
 -11   6   3       16.78       18.40      3.06 o
 -10   6   3       48.17       46.33      1.68 o
  -9   6   3       12.07       11.99      0.81 o
  -8   6   3        1.72        0.69      0.47 o
  -7   6   3       38.40       32.24      1.16 o
  -6   6   3       16.69       13.12      0.83 o
  -5   6   3        0.55       -0.10      0.27 o
  -4   6   3       56.75       50.90      1.25 o
  -3   6   3       47.29       48.30      1.29 o
  -2   6   3       15.92       18.71      0.61 o
  -1   6   3      294.66      296.83      5.39 o
   0   6   3        4.93        5.32      0.45 o
   1   6   3       12.21       13.64      0.54 o
   2   6   3        3.70        3.60      0.38 o
   3   6   3      168.56      164.48      4.15 o
   4   6   3        0.32        0.18      0.43 o
   5   6   3       14.37       13.78      0.90 o
   6   6   3        3.87        3.71      0.69 o
   7   6   3        0.00       -0.24      0.99 o
   8   6   3        0.86        0.76      1.56 o
 -12   7   3        0.07        0.66      1.50 o
 -11   7   3        0.11        1.02      1.17 o
 -10   7   3       11.31       10.92      0.95 o
  -9   7   3        0.04       -0.12      0.51 o
  -8   7   3       78.80       72.74      2.03 o
  -7   7   3       28.40       25.38      1.05 o
  -6   7   3        1.28        1.27      0.39 o
  -5   7   3       68.68       71.78      1.57 o
  -4   7   3      134.27      135.62      3.43 o
  -3   7   3       11.27       10.57      0.95 o
  -2   7   3       78.76       73.45      2.04 o
  -1   7   3       32.15       37.10      1.10 o
   0   7   3        2.56        2.24      0.34 o
   1   7   3        2.18        1.23      0.50 o
   2   7   3       48.93       46.24      1.42 o
   3   7   3      107.88      116.78      3.22 o
   4   7   3        0.04       -0.02      0.49 o
   5   7   3        0.02       -0.17      0.50 o
   6   7   3        1.95        1.44      1.17 o
   7   7   3        0.77        2.12      1.28 o
 -11   8   3        0.06        0.69      1.21 o
 -10   8   3        1.33        0.68      0.87 o
  -9   8   3        1.00        0.58      0.51 o
  -8   8   3        1.39        3.21      0.61 o
  -7   8   3       14.19       12.77      0.77 o
  -6   8   3       80.23       83.11      1.84 o
  -5   8   3        0.40        0.37      0.37 o
  -4   8   3      108.15       98.47      2.17 o
  -3   8   3       73.88       76.21      2.26 o
  -2   8   3       71.28       69.50      2.05 o
  -1   8   3        7.50        6.44      0.50 o
   0   8   3       14.37       15.17      1.02 o
   1   8   3       59.92       60.30      1.68 o
   2   8   3       79.43       81.59      2.13 o
   3   8   3       33.40       38.32      1.55 o
   4   8   3        9.54        9.00      0.98 o
   5   8   3        2.98        2.52      1.17 o
   6   8   3        1.31        1.77      1.19 o
 -11   9   3        0.15        1.54      1.42 o
 -10   9   3        1.23        1.98      1.62 o
  -9   9   3        7.30        6.79      0.81 o
  -8   9   3        0.84        0.71      0.54 o
  -7   9   3        0.03       -0.17      0.43 o
  -6   9   3      114.22      119.15      2.56 o
  -5   9   3      116.23      119.40      2.62 o
  -4   9   3        0.21        0.16      0.44 o
  -3   9   3       19.61       20.44      0.90 o
  -2   9   3       25.76       26.72      1.18 o
  -1   9   3        0.10       -0.32      0.32 o
   0   9   3        8.83        8.52      0.60 o
   1   9   3        4.77        4.19      0.51 o
   2   9   3        0.21        0.55      0.42 o
   3   9   3        1.14        1.29      1.15 o
   4   9   3        1.82        3.04      1.25 o
   5   9   3        0.00        0.82      1.11 o
 -11  10   3       16.41       24.69      3.45 o
 -10  10   3        6.75        5.54      1.52 o
  -9  10   3        0.06        0.77      0.86 o
  -8  10   3        3.80        2.11      0.93 o
  -7  10   3        1.47        0.41      0.54 o
  -6  10   3        0.08       -0.24      0.43 o
  -5  10   3        4.35        2.99      0.54 o
  -4  10   3        8.41        8.23      0.94 o
  -3  10   3       60.25       62.25      1.82 o
  -2  10   3       49.18       51.03      2.07 o
  -1  10   3       13.22       10.71      0.86 o
   0  10   3        0.13       -0.21      0.39 o
   1  10   3        6.64        7.48      1.02 o
   2  10   3        0.64       -0.12      1.01 o
   3  10   3        0.79       -0.12      1.14 o
   4  10   3        0.01       -0.51      1.12 o
 -10  11   3        0.01        0.44      1.89 o
  -9  11   3       14.60       15.97      1.71 o
  -8  11   3       20.32       23.47      1.92 o
  -7  11   3        1.77        1.65      0.83 o
  -6  11   3        2.02        1.87      0.71 o
  -5  11   3        3.93        5.60      0.76 o
  -4  11   3        2.11        2.54      0.66 o
  -3  11   3       55.96       62.23      2.10 o
  -2  11   3        4.42        5.85      1.28 o
  -1  11   3        0.05        0.54      1.06 o
   0  11   3        1.13       -0.12      1.06 o
   1  11   3        2.31        0.15      1.14 o
   2  11   3        0.03       -1.10      1.10 o
   3  11   3        2.04       -0.65      1.56 o
  -9  12   3        0.01        1.78      2.00 o
  -8  12   3        1.20        1.17      1.27 o
  -7  12   3        2.89        4.31      0.97 o
  -6  12   3        1.03       -0.40      0.66 o
  -5  12   3        0.74       -0.81      0.81 o
  -4  12   3        1.59        0.38      1.14 o
  -3  12   3        2.27        1.68      0.91 o
  -2  12   3        0.08        0.68      0.80 o
  -1  12   3        2.22        1.00      1.18 o
   0  12   3        0.04       -0.25      1.09 o
   1  12   3        0.23        0.69      1.20 o
  -7  13   3        0.34        0.81      1.22 o
  -6  13   3       10.09       16.17      1.29 o
  -5  13   3        0.08       -0.70      0.96 o
  -4  13   3        0.02       -0.42      0.89 o
  -3  13   3        0.07       -0.31      0.89 o
  -2  13   3        0.19        1.03      0.97 o
  -1  13   3        0.00       -0.47      1.56 o
   3 -14   4        1.28        0.51      1.41 o
   4 -14   4        0.27        1.72      1.55 o
   5 -14   4        0.15        1.78      2.00 o
   0 -13   4        0.13       -0.78      1.89 o
   1 -13   4        9.15       11.80      1.80 o
   2 -13   4        2.79        6.63      1.57 o
   3 -13   4        0.09        0.92      1.33 o
   4 -13   4        0.01       -1.00      1.10 o
   5 -13   4        0.01       -1.22      1.22 o
   6 -13   4        0.26        1.05      1.17 o
   7 -13   4        4.67        6.39      1.65 o
  -2 -12   4        0.70        0.72      2.22 o
  -1 -12   4        0.50       -0.28      1.61 o
   0 -12   4        3.53        1.87      1.17 o
   1 -12   4        6.33        8.12      1.84 o
   2 -12   4        3.62        4.00      1.67 o
   3 -12   4        3.87        4.50      1.95 o
   4 -12   4        0.27       -0.77      1.14 o
   5 -12   4        0.72        0.36      1.39 o
   6 -12   4        0.65       -0.66      1.28 o
   7 -12   4        0.51        1.29      1.30 o
   8 -12   4        1.52        0.52      1.32 o
   9 -12   4        6.21        9.68      2.94 o
  -4 -11   4        0.39        0.37      1.37 o
  -3 -11   4        0.15       -0.42      1.45 o
  -2 -11   4        2.50        2.07      1.25 o
  -1 -11   4        0.35       -0.67      1.01 o
   0 -11   4        9.74       12.42      1.75 o
   1 -11   4        2.74        4.59      0.95 o
   2 -11   4        0.78        0.09      0.77 o
   3 -11   4        0.71        1.51      0.84 o
   4 -11   4       12.65       11.78      1.34 o
   5 -11   4        7.39        8.49      1.42 o
   6 -11   4        9.01       11.49      1.69 o
   7 -11   4        0.36       -0.12      0.83 o
   8 -11   4        0.17       -0.16      0.96 o
   9 -11   4        5.88        4.81      1.26 o
  10 -11   4       23.51       27.89      2.10 o
  -5 -10   4        0.14       -1.14      1.37 o
  -4 -10   4        0.58       -0.64      1.22 o
  -3 -10   4        1.28        1.22      1.22 o
  -2 -10   4        0.64        0.39      1.61 o
  -1 -10   4       10.28       10.01      1.13 o
   0 -10   4       22.16       24.94      1.28 o
   1 -10   4        6.97        8.44      0.72 o
   2 -10   4        0.54        0.73      0.95 o
   3 -10   4        1.19        1.10      0.56 o
   4 -10   4       20.60       17.73      1.04 o
   5 -10   4       12.81        9.59      1.01 o
   6 -10   4        4.28        4.57      0.76 o
   7 -10   4        6.80        7.05      1.13 o
   8 -10   4        1.35        1.62      0.96 o
   9 -10   4        0.72       -0.04      0.93 o
  10 -10   4        3.05        2.24      1.18 o
  -6  -9   4       10.47       13.38      1.95 o
  -5  -9   4        0.05        1.28      1.25 o
  -4  -9   4        0.00        0.32      1.06 o
  -3  -9   4        5.48        4.82      1.30 o
  -2  -9   4       17.44       19.65      1.33 o
  -1  -9   4        0.21       -0.27      0.45 o
   0  -9   4        0.23       -0.32      0.32 o
   1  -9   4        1.75        2.96      0.45 o
   2  -9   4        0.01        0.01      0.40 o
   3  -9   4       57.44       58.45      1.98 o
   4  -9   4        1.39        1.46      0.57 o
   5  -9   4        0.09        0.71      0.85 o
   6  -9   4       25.80       21.04      2.78 o
   7  -9   4       33.07       34.37      3.00 o
   8  -9   4       10.00       12.22      1.35 o
   9  -9   4        1.61        0.20      0.94 o
  10  -9   4        0.20        0.16      1.05 o
  11  -9   4        1.94       -1.56      2.00 o
  -7  -8   4        1.06        0.00      2.11 o
  -6  -8   4        0.14       -0.49      1.14 o
  -5  -8   4        1.14        0.16      1.06 o
  -4  -8   4        0.46        1.33      1.06 o
  -3  -8   4        0.79        1.91      0.98 o
  -2  -8   4       27.17       28.58      1.20 o
  -1  -8   4        6.45        6.22      0.48 o
   0  -8   4        1.20        0.59      0.35 o
   1  -8   4       30.36       33.77      1.04 o
   2  -8   4       15.77       12.55      0.61 o
   3  -8   4       47.22       39.15      1.40 o
   4  -8   4       62.29       55.81      1.63 o
   5  -8   4        2.98        3.73      0.62 o
   6  -8   4       26.83       28.34      1.69 o
   7  -8   4       96.08       91.30      2.92 o
   8  -8   4       30.89       30.38      2.07 o
   9  -8   4        0.22       -0.56      0.83 o
  10  -8   4        1.62        2.07      1.09 o
  11  -8   4        7.47        9.34      2.78 o
  -8  -7   4        0.24        1.67      2.11 o
  -7  -7   4        0.29        0.11      1.89 o
  -6  -7   4        0.15       -0.14      1.06 o
  -5  -7   4        1.61        1.94      1.61 o
  -4  -7   4        0.31        0.30      0.58 o
  -3  -7   4       50.92       49.00      1.52 o
  -2  -7   4       41.16       48.80      1.21 o
  -1  -7   4       27.09       31.10      1.01 o
   0  -7   4        1.42       -0.28      0.28 o
   1  -7   4       24.08       27.58      0.82 o
   2  -7   4       43.01       44.19      1.29 o
   3  -7   4        0.20        0.21      0.23 o
   4  -7   4       22.18       22.43      1.69 o
   5  -7   4       58.47       57.92      1.92 o
   6  -7   4      601.09      611.93     16.19 o
   7  -7   4       20.39       25.06      1.45 o
   8  -7   4        2.15        3.51      0.86 o
   9  -7   4        0.65        0.09      0.88 o
  10  -7   4        0.68        2.58      1.30 o
  11  -7   4        2.09        5.34      2.56 o
  -8  -6   4        1.40        2.00      2.00 o
  -7  -6   4        0.23       -1.00      1.45 o
  -6  -6   4        1.07        0.47      0.78 o
  -5  -6   4       16.90       13.14      0.93 o
  -4  -6   4        1.43       -0.11      0.39 o
  -3  -6   4       25.10       18.59      0.74 o
  -2  -6   4       39.30       38.22      0.91 o
  -1  -6   4       82.99       67.36      1.17 o
   0  -6   4       19.58       23.69      0.72 o
   1  -6   4       73.24       88.61      1.74 o
   2  -6   4      175.54      168.29      2.77 o
   3  -6   4        1.35        0.67      0.24 o
   4  -6   4        4.59        3.56      0.42 o
   5  -6   4       47.08       45.71      1.62 o
   6  -6   4        0.17       -0.80      1.02 o
   7  -6   4       47.23       52.01      2.31 o
   8  -6   4        2.92        3.35      0.83 o
   9  -6   4        0.62        0.28      1.10 o
  10  -6   4       13.76       12.13      1.77 o
  11  -6   4        0.00        1.67      2.00 o
  -9  -5   4        0.08       -1.89      1.89 o
  -8  -5   4        0.41        0.17      1.18 o
  -7  -5   4        0.18        1.12      1.06 o
  -6  -5   4        8.98        6.55      0.74 o
  -5  -5   4        3.66        4.95      0.64 o
  -4  -5   4       21.44       22.60      0.93 o
  -3  -5   4       90.40       95.99      1.76 o
  -2  -5   4        0.73        0.36      0.17 o
  -1  -5   4      249.35      224.42      3.05 o
   0  -5   4      474.53      469.94      7.29 o
   1  -5   4      371.50      410.22      5.97 o
   2  -5   4      118.00      117.72      2.11 o
   3  -5   4      632.30      624.02     10.94 o
   4  -5   4      445.91      463.56      9.13 o
   5  -5   4        0.23       -0.39      0.39 o
   6  -5   4        2.23        2.12      0.97 o
   7  -5   4        1.20        1.39      0.74 o
   8  -5   4       15.87       13.63      1.26 o
   9  -5   4       15.50       17.83      1.50 o
  10  -5   4        1.44       -0.40      1.14 o
  11  -5   4        0.98        1.42      1.61 o
  -9  -4   4        2.59        0.41      1.30 o
  -8  -4   4        0.40       -1.06      1.10 o
  -7  -4   4       11.23       14.30      1.13 o
  -6  -4   4       20.58       16.28      1.04 o
  -5  -4   4       36.62       42.62      2.62 o
  -4  -4   4       10.50        7.32      0.40 o
  -3  -4   4       26.50       25.77      0.83 o
  -2  -4   4        0.34        0.39      0.17 o
  -1  -4   4     1257.39     1225.63     16.34 o
   0  -4   4       25.98       26.99      0.83 o
   1  -4   4      302.65      342.80      4.74 o
   2  -4   4      515.11      474.28      8.33 o
   3  -4   4       12.46        7.26      0.42 o
   4  -4   4       34.44       31.60      0.98 o
   5  -4   4       69.69       70.15      1.58 o
   6  -4   4       28.27       24.67      1.33 o
   7  -4   4       19.52       13.97      1.35 o
   8  -4   4       30.44       34.85      1.90 o
   9  -4   4        3.11        6.25      1.42 o
  10  -4   4        2.72        2.64      1.37 o
  11  -4   4        0.01        0.00      1.42 o
 -10  -3   4        0.95        1.14      2.78 o
  -9  -3   4        0.77        0.18      1.22 o
  -8  -3   4        0.28        3.34      1.26 o
  -7  -3   4        0.22        0.00      0.59 o
  -6  -3   4        3.39        3.88      0.59 o
  -5  -3   4       45.35       48.65      1.43 o
  -4  -3   4        1.82        1.42      0.19 o
  -3  -3   4       90.70       93.16      1.51 o
  -2  -3   4        0.38        1.37      0.16 o
  -1  -3   4     1966.62     2038.86     25.95 o
   0  -3   4     1218.27     1222.04     16.40 o
   1  -3   4     1814.97     1830.03     25.85 o
   2  -3   4      142.46      125.32      2.08 o
   3  -3   4        0.79        0.83      0.25 o
   4  -3   4        0.23        0.25      0.41 o
   5  -3   4      196.13      208.18      4.30 o
   6  -3   4        0.31        0.65      0.57 o
   7  -3   4       17.51       13.50      0.94 o
   8  -3   4       24.27       24.24      1.56 o
   9  -3   4        0.15       -0.79      0.79 o
  10  -3   4        3.16        1.95      1.34 o
  11  -3   4        0.21       -1.33      1.33 o
 -10  -2   4        4.88        7.05      1.95 o
  -9  -2   4        8.12       10.82      1.65 o
  -8  -2   4        2.41        1.48      1.17 o
  -7  -2   4        0.11       -0.20      0.54 o
  -6  -2   4        9.94       12.64      0.93 o
  -5  -2   4       34.00       38.64      0.95 o
  -4  -2   4       49.62       45.39      0.84 o
  -3  -2   4       99.53       99.03      1.68 o
  -2  -2   4     1301.12     1294.46     19.22 o
  -1  -2   4       67.79       68.80      0.99 o
   0  -2   4      275.24      275.45      3.59 o
   1  -2   4      661.41      717.22     10.23 o
   2  -2   4     1147.86     1202.06     20.92 o
   3  -2   4      459.19      450.56      8.73 o
   4  -2   4      488.44      543.49     11.95 o
   5  -2   4        5.99        4.72      0.40 o
   6  -2   4        7.64        6.02      0.91 o
   7  -2   4       10.81        8.75      0.82 o
   8  -2   4       29.44       24.06      1.58 o
   9  -2   4        2.47        2.75      0.71 o
  10  -2   4        0.01       -0.70      0.70 o
  11  -2   4        1.75        1.17      1.49 o
 -11  -1   4        0.00       -0.45      1.61 o
 -10  -1   4        2.14        5.62      1.57 o
  -9  -1   4        4.51        7.52      1.44 o
  -8  -1   4       30.38       41.88      1.95 o
  -7  -1   4        5.70        5.63      0.82 o
  -6  -1   4        5.12        6.73      0.87 o
  -5  -1   4       15.31       14.26      0.47 o
  -4  -1   4        1.24        0.89      0.16 o
  -3  -1   4       11.20       11.75      0.38 o
  -2  -1   4        7.58        4.33      0.18 o
  -1  -1   4       63.44       56.60      0.85 o
   0  -1   4      150.23      145.28      2.14 o
   1  -1   4     3378.39     3423.82     51.22 o
   2  -1   4      341.72      312.82      5.60 o
   3  -1   4      191.23      199.66      4.03 o
   4  -1   4       62.18       56.45      1.44 o
   5  -1   4       25.27       22.09      0.99 o
   6  -1   4       28.08       28.14      1.55 o
   7  -1   4       42.98       45.80      1.79 o
   8  -1   4       16.38       23.20      1.11 o
   9  -1   4        0.65        1.09      0.68 o
  10  -1   4        1.40        0.66      0.94 o
  11  -1   4        0.06       -1.50      1.50 o
 -11   0   4        0.41       -0.88      1.33 o
 -10   0   4        4.76        7.79      1.65 o
  -9   0   4        1.04        0.29      0.85 o
  -8   0   4       37.99       36.63      1.78 o
  -7   0   4       30.62       29.04      1.86 o
  -6   0   4       30.59       26.35      0.94 o
  -5   0   4       56.92       59.66      1.14 o
  -4   0   4      308.91      301.10      4.65 o
  -3   0   4      308.77      311.56      5.57 o
  -2   0   4      569.24      529.80      7.91 o
  -1   0   4      195.65      216.66      2.97 o
   0   0   4      585.55      497.78      7.61 o
   1   0   4     1995.82     2114.13     40.64 o
   2   0   4     1622.99     1645.24     28.53 o
   3   0   4      782.26      865.62     18.46 o
   4   0   4      348.98      382.38      7.59 o
   5   0   4        7.81        7.82      0.56 o
   6   0   4        1.13        1.12      0.45 o
   7   0   4       16.86       19.65      1.17 o
   8   0   4      106.81      118.95      3.06 o
   9   0   4        0.46        1.53      0.70 o
  10   0   4        0.30        0.08      1.01 o
  11   0   4        0.07       -1.78      1.89 o
 -11   1   4        1.62        3.44      2.50 o
 -10   1   4        0.15        0.30      1.14 o
  -9   1   4      137.89      143.62      4.51 o
  -8   1   4        0.02        1.45      0.69 o
  -7   1   4        4.20        4.83      0.72 o
  -6   1   4      286.80      268.86      5.00 o
  -5   1   4      204.46      210.89      3.63 o
  -4   1   4      388.17      400.78      6.16 o
  -3   1   4       30.06       22.57      0.60 o
  -2   1   4       21.29       23.41      0.44 o
  -1   1   4       52.79       58.70      1.45 o
   0   1   4     2731.65     2621.14     69.27 o
   1   1   4      572.21      628.74     11.20 o
   2   1   4       55.62       86.79      2.22 o
   3   1   4       44.12       52.44      1.32 o
   4   1   4        1.85        1.10      0.23 o
   5   1   4      182.90      171.41      3.42 o
   6   1   4        5.10        4.31      0.58 o
   7   1   4        5.22        3.56      0.52 o
   8   1   4        9.81       10.64      0.75 o
   9   1   4        0.30       -0.17      0.67 o
  10   1   4        4.51        6.55      1.02 o
 -11   2   4        2.69        2.29      1.47 o
 -10   2   4        1.88        1.20      0.79 o
  -9   2   4       33.83       31.06      2.51 o
  -8   2   4      113.18      115.70      3.70 o
  -7   2   4      280.79      275.06      6.42 o
  -6   2   4       27.01       30.01      0.82 o
  -5   2   4        0.13        0.02      0.19 o
  -4   2   4      195.25      205.41      3.49 o
  -3   2   4      355.28      333.05      5.47 o
  -2   2   4      623.01      659.58     10.07 o
  -1   2   4      130.12      138.27      2.33 o
   0   2   4      305.54      288.77      4.23 o
   1   2   4      730.09      886.97     15.64 o
   2   2   4       22.75       32.78      0.86 o
   3   2   4       21.56       19.77      0.58 o
   4   2   4      128.90      148.68      2.56 o
   5   2   4        0.04       -0.06      0.36 o
   6   2   4       13.14       16.74      0.81 o
   7   2   4        0.60        0.37      0.44 o
   8   2   4        0.23        0.00      0.44 o
   9   2   4        2.38        2.19      1.03 o
  10   2   4        0.10        0.26      1.43 o
 -12   3   4        0.62        0.96      1.52 o
 -11   3   4        6.71        7.61      1.63 o
 -10   3   4        0.03       -0.25      0.89 o
  -9   3   4       18.47       21.57      1.37 o
  -8   3   4       41.28       42.55      1.38 o
  -7   3   4        0.07       -0.39      0.39 o
  -6   3   4       20.16       15.81      0.97 o
  -5   3   4      376.49      373.19      6.71 o
  -4   3   4      173.40      195.54      3.34 o
  -3   3   4       12.95       16.02      0.42 o
  -2   3   4       11.89       12.21      0.55 o
  -1   3   4      185.77      209.77      3.82 o
   0   3   4     1860.55     1955.68     29.48 o
   1   3   4     1637.06     1721.07     33.07 o
   2   3   4       36.91       41.64      0.98 o
   3   3   4       19.66       17.30      0.61 o
   4   3   4       92.82       86.43      1.93 o
   5   3   4       91.37      114.68      2.82 o
   6   3   4        6.91        5.31      0.60 o
   7   3   4        0.13       -0.26      0.48 o
   8   3   4        1.05        0.84      0.85 o
   9   3   4        0.38       -0.22      0.85 o
 -12   4   4        1.76        3.31      2.22 o
 -11   4   4       10.08       13.62      2.84 o
 -10   4   4        5.37        5.48      1.09 o
  -9   4   4        1.07        0.97      0.96 o
  -8   4   4       12.11       11.72      0.74 o
  -7   4   4       44.71       45.31      1.40 o
  -6   4   4       17.69       16.84      0.74 o
  -5   4   4        1.60        3.42      0.29 o
  -4   4   4       88.83       79.86      1.44 o
  -3   4   4      105.38      106.07      2.21 o
  -2   4   4       13.57       17.33      0.65 o
  -1   4   4        1.50        2.84      0.34 o
   0   4   4       81.60       97.45      1.75 o
   1   4   4        0.00        0.12      0.15 o
   2   4   4       10.15        6.61      0.30 o
   3   4   4        5.89        4.85      0.36 o
   4   4   4      117.65      121.75      2.89 o
   5   4   4        0.07       -0.19      0.47 o
   6   4   4        1.97        1.93      0.59 o
   7   4   4        2.92        3.81      1.20 o
   8   4   4        1.83        2.27      1.04 o
   9   4   4        2.28        4.54      1.50 o
 -12   5   4        0.49        0.26      1.56 o
 -11   5   4        0.03       -0.83      1.17 o
 -10   5   4        0.08       -0.29      0.69 o
  -9   5   4        0.63        0.44      0.49 o
  -8   5   4       14.04       12.34      0.76 o
  -7   5   4        2.01        1.27      0.71 o
  -6   5   4       43.42       38.12      1.20 o
  -5   5   4       19.59       23.36      0.71 o
  -4   5   4       76.72       89.89      1.76 o
  -3   5   4        5.87        5.16      0.36 o
  -2   5   4      150.37      143.68      3.06 o
  -1   5   4      748.34      780.32     12.67 o
   0   5   4        5.27        7.77      0.36 o
   1   5   4       37.73       38.12      1.10 o
   2   5   4       20.29       16.45      0.70 o
   3   5   4        4.86        3.98      0.79 o
   4   5   4        2.90        3.38      0.55 o
   5   5   4       11.33       11.22      0.81 o
   6   5   4        2.21        1.51      0.62 o
   7   5   4        0.40        1.45      1.01 o
   8   5   4        2.69        0.66      1.09 o
 -12   6   4        1.84       -0.49      1.33 o
 -11   6   4       14.33       15.17      1.84 o
 -10   6   4        7.44        5.82      1.21 o
  -9   6   4        1.53        0.86      0.52 o
  -8   6   4       89.12       77.50      2.09 o
  -7   6   4        3.54        4.80      0.53 o
  -6   6   4        0.17        0.35      0.52 o
  -5   6   4        9.37        6.29      0.42 o
  -4   6   4       75.03       73.96      1.65 o
  -3   6   4      238.01      218.57      4.54 o
  -2   6   4        0.08        0.15      0.24 o
  -1   6   4       51.14       59.51      1.44 o
   0   6   4       52.75       56.87      1.44 o
   1   6   4        1.87        2.62      0.39 o
   2   6   4       24.00       17.84      1.00 o
   3   6   4        2.65        2.03      0.47 o
   4   6   4        1.06        0.71      0.48 o
   5   6   4        1.64        0.52      0.46 o
   6   6   4        0.21       -0.38      0.96 o
   7   6   4        0.01        0.71      1.03 o
   8   6   4        1.04        0.00      1.45 o
 -11   7   4        0.18       -0.79      1.23 o
 -10   7   4        0.77        1.49      1.09 o
  -9   7   4        1.24        2.02      0.55 o
  -8   7   4        0.02        0.15      0.44 o
  -7   7   4        7.20        6.30      0.61 o
  -6   7   4        9.15        9.24      0.58 o
  -5   7   4        4.65        2.87      0.40 o
  -4   7   4      454.21      443.03      8.12 o
  -3   7   4      452.09      435.20      9.31 o
  -2   7   4       95.11       90.99      2.46 o
  -1   7   4        7.64        5.35      0.41 o
   0   7   4        0.03        0.22      0.32 o
   1   7   4        0.99        0.10      0.39 o
   2   7   4      105.99      114.28      3.13 o
   3   7   4        5.26        5.63      0.83 o
   4   7   4        0.01       -0.45      0.45 o
   5   7   4        2.19       -0.36      1.95 o
   6   7   4        0.64        0.26      1.09 o
   7   7   4        0.35       -0.89      2.50 o
 -11   8   4        1.10        1.80      1.33 o
 -10   8   4        0.02        1.02      0.88 o
  -9   8   4        2.22        0.51      0.53 o
  -8   8   4        0.00       -0.26      0.44 o
  -7   8   4        8.70        6.16      0.67 o
  -6   8   4        6.23        5.44      0.55 o
  -5   8   4      281.09      292.50      5.17 o
  -4   8   4       93.67       86.61      2.19 o
  -3   8   4      110.86      116.47      3.07 o
  -2   8   4       45.47       46.67      2.07 o
  -1   8   4       17.74       17.45      0.78 o
   0   8   4        6.63        6.82      0.51 o
   1   8   4        0.39        1.02      0.39 o
   2   8   4       15.46       14.35      0.92 o
   3   8   4        6.82        8.42      0.81 o
   4   8   4        9.58       10.63      1.52 o
   5   8   4        0.08       -0.17      1.07 o
   6   8   4        1.02       -0.33      1.45 o
 -11   9   4        4.06        5.63      1.52 o
 -10   9   4        1.78        1.51      0.97 o
  -9   9   4        0.00       -0.26      0.75 o
  -8   9   4       22.17       16.85      0.93 o
  -7   9   4       38.85       42.91      1.35 o
  -6   9   4        4.93        6.43      0.85 o
  -5   9   4      148.79      140.63      3.00 o
  -4   9   4       63.41       70.17      1.93 o
  -3   9   4       28.93       34.03      1.38 o
  -2   9   4        9.77        8.83      1.38 o
  -1   9   4        6.78        5.89      0.53 o
   0   9   4        5.05        5.43      0.53 o
   1   9   4        5.51        5.71      0.56 o
   2   9   4       30.20       31.50      2.28 o
   3   9   4        0.47       -0.11      0.96 o
   4   9   4        1.96        2.83      1.28 o
   5   9   4        0.02        0.40      1.45 o
 -10  10   4        0.04       -0.90      0.90 o
  -9  10   4        0.21       -0.39      0.96 o
  -8  10   4       13.48       11.85      1.44 o
  -7  10   4       16.28       17.94      1.36 o
  -6  10   4       85.42       87.92      2.60 o
  -5  10   4       19.03       24.75      1.00 o
  -4  10   4        3.08        2.60      0.52 o
  -3  10   4        3.77        2.65      0.59 o
  -2  10   4        1.73        1.80      0.50 o
  -1  10   4       37.55       39.30      1.79 o
   0  10   4        0.60        0.82      1.01 o
   1  10   4        0.30        1.23      1.01 o
   2  10   4        0.00        1.53      2.11 o
   3  10   4        0.01       -0.58      1.72 o
   4  10   4        0.04        0.50      1.17 o
 -10  11   4        1.95        3.23      2.00 o
  -9  11   4        0.28        0.91      1.12 o
  -8  11   4       25.87       34.69      2.28 o
  -7  11   4       20.28       23.84      1.95 o
  -6  11   4        0.30        0.38      0.75 o
  -5  11   4        0.00        1.21      0.78 o
  -4  11   4        0.38        1.84      0.85 o
  -3  11   4        2.96        5.89      1.39 o
  -2  11   4        5.43        5.52      1.33 o
  -1  11   4        0.52       -0.22      1.02 o
   0  11   4        0.00       -0.28      1.09 o
   1  11   4        1.99        0.82      1.14 o
   2  11   4        0.01       -1.09      1.09 o
  -8  12   4        8.17        8.78      1.23 o
  -7  12   4       10.42       14.57      1.36 o
  -6  12   4        0.11       -0.94      0.94 o
  -5  12   4        2.47        0.89      0.96 o
  -4  12   4        0.14       -0.48      0.85 o
  -3  12   4        0.00       -0.48      0.96 o
  -2  12   4        0.15       -0.91      1.04 o
  -1  12   4        0.29        0.64      1.17 o
   0  12   4        0.17       -0.29      1.22 o
   1  12   4        0.30        0.39      1.25 o
  -7  13   4        0.63        0.68      0.97 o
  -6  13   4        0.92       -0.04      0.95 o
  -5  13   4        1.70       -0.14      1.25 o
  -4  13   4        1.37        0.77      1.02 o
  -3  13   4        0.22        0.65      0.98 o
  -2  13   4        1.34        0.95      1.03 o
   0 -13   5        0.85        0.89      2.11 o
   1 -13   5        5.74        6.12      2.45 o
   2 -13   5        0.00       -1.95      1.95 o
   3 -13   5        0.08        0.65      1.30 o
   4 -13   5        0.02       -1.15      1.15 o
   5 -13   5        3.87        4.00      1.57 o
   6 -13   5        0.42       -0.08      1.28 o
   7 -13   5        2.44        4.39      1.65 o
  -2 -12   5        0.21        0.78      2.00 o
  -1 -12   5        0.65       -0.33      1.78 o
   0 -12   5        0.01       -0.67      1.78 o
   1 -12   5        0.34       -0.49      1.12 o
   2 -12   5        0.41        1.73      1.67 o
   3 -12   5        2.07        1.87      2.50 o
   4 -12   5        0.05        0.00      1.18 o
   5 -12   5        0.01       -1.10      1.10 o
   6 -12   5        0.94        0.31      1.14 o
   7 -12   5        1.73        2.93      1.37 o
   8 -12   5        0.21        0.75      1.11 o
  -3 -11   5        1.59        3.50      1.49 o
  -2 -11   5        0.98        1.61      1.26 o
  -1 -11   5        0.02        1.00      1.67 o
   0 -11   5        0.00       -1.33      1.33 o
   1 -11   5        0.25       -0.77      0.77 o
   2 -11   5        0.01        0.15      0.78 o
   3 -11   5       11.22       10.97      1.23 o
   4 -11   5        0.02        0.39      0.61 o
   5 -11   5        1.46        0.78      0.89 o
   6 -11   5        0.11       -0.01      1.72 o
   7 -11   5        0.00        0.77      0.87 o
   8 -11   5       12.98       15.42      1.51 o
   9 -11   5        9.70       12.35      1.56 o
  -5 -10   5        1.40        2.33      1.52 o
  -4 -10   5        2.12        3.10      1.37 o
  -3 -10   5        0.69       -0.53      1.14 o
  -2 -10   5        6.81        5.63      1.34 o
  -1 -10   5        0.17        0.02      1.06 o
   0 -10   5        0.09        0.19      0.56 o
   1 -10   5        1.48        1.21      0.58 o
   2 -10   5        5.10        3.31      0.69 o
   3 -10   5       31.05       30.72      1.41 o
   4 -10   5        1.97        1.41      0.64 o
   5 -10   5        0.10        0.34      0.60 o
   6 -10   5        0.92        1.69      1.10 o
   7 -10   5       10.73       14.61      1.75 o
   8 -10   5        0.05        0.86      0.91 o
   9 -10   5        3.76        2.96      1.13 o
  10 -10   5        0.99        1.02      1.22 o
  -6  -9   5        0.26        0.44      2.00 o
  -5  -9   5        0.03       -1.06      1.26 o
  -4  -9   5        6.02        5.99      1.41 o
  -3  -9   5        6.33        4.84      1.26 o
  -2  -9   5       16.09       18.84      1.31 o
  -1  -9   5       14.87       12.40      0.98 o
   0  -9   5        1.41        0.66      0.51 o
   1  -9   5        4.47        3.41      0.61 o
   2  -9   5        0.32       -0.06      0.48 o
   3  -9   5        2.65        3.99      0.66 o
   4  -9   5       11.22       12.27      0.89 o
   5  -9   5        0.05       -0.19      0.66 o
   6  -9   5       12.04       12.48      1.09 o
   7  -9   5      121.19      121.24      5.26 o
   8  -9   5       17.81       19.35      1.57 o
   9  -9   5        0.92        1.02      0.98 o
  10  -9   5        0.97        0.05      1.09 o
  -7  -8   5        0.31       -0.67      2.00 o
  -6  -8   5        0.39       -0.33      1.78 o
  -5  -8   5        0.49       -0.71      1.14 o
  -4  -8   5        0.55        0.49      1.06 o
  -3  -8   5        0.03        0.47      0.66 o
  -2  -8   5       10.24       10.17      0.87 o
  -1  -8   5       15.10        9.81      0.84 o
   0  -8   5       97.23       94.83      2.17 o
   1  -8   5       38.68       35.48      1.18 o
   2  -8   5        0.69        0.27      0.42 o
   3  -8   5        1.85        1.45      0.53 o
   4  -8   5        0.88        0.43      0.45 o
   5  -8   5        0.12        0.28      0.50 o
   6  -8   5      411.37      400.08     11.06 o
   7  -8   5      111.57      106.81      3.87 o
   8  -8   5        0.97        0.93      0.88 o
   9  -8   5        0.24        0.67      0.92 o
  10  -8   5        0.95        1.17      1.34 o
  11  -8   5        2.93        6.34      1.80 o
  -7  -7   5        0.26        0.00      1.78 o
  -6  -7   5        1.03        1.67      1.67 o
  -5  -7   5        1.16        0.87      2.28 o
  -4  -7   5        5.04        3.35      0.71 o
  -3  -7   5        0.45       -0.48      0.48 o
  -2  -7   5       15.99       22.77      0.98 o
  -1  -7   5      182.67      181.06      3.30 o
   0  -7   5        3.00        1.87      0.54 o
   1  -7   5       10.36       11.73      0.58 o
   2  -7   5        8.11        6.99      0.46 o
   3  -7   5        6.43        4.94      0.49 o
   4  -7   5      174.52      156.69      3.97 o
   5  -7   5       42.09       42.53      2.10 o
   6  -7   5       26.93       25.79      1.58 o
   7  -7   5       40.46       39.97      2.15 o
   8  -7   5       35.27       40.89      2.04 o
   9  -7   5        6.01        7.16      1.49 o
  10  -7   5        4.37        3.78      1.49 o
  11  -7   5        2.02        3.31      1.52 o
  -8  -6   5        0.25        0.11      1.78 o
  -7  -6   5        0.04       -0.11      1.67 o
  -6  -6   5        5.76        4.57      2.73 o
  -5  -6   5        2.97        3.85      0.67 o
  -4  -6   5        3.29        1.94      0.82 o
  -3  -6   5       20.96       21.41      1.09 o
  -2  -6   5        7.07        7.58      0.46 o
  -1  -6   5        7.87        5.47      0.33 o
   0  -6   5        1.21        0.34      0.19 o
   1  -6   5       62.77       69.29      1.26 o
   2  -6   5        4.10        3.09      0.29 o
   3  -6   5      184.36      185.64      3.56 o
   4  -6   5      121.06      101.23      2.41 o
   5  -6   5      120.60      106.04      3.65 o
   6  -6   5        1.00       -0.72      0.72 o
   7  -6   5        0.72       -0.72      0.72 o
   8  -6   5        0.07       -0.11      0.83 o
   9  -6   5        4.05        3.94      1.33 o
  10  -6   5        7.24        6.60      1.57 o
  11  -6   5        0.97        2.39      1.49 o
  -9  -5   5        0.03       -0.11      2.00 o
  -8  -5   5        0.44        0.21      1.28 o
  -7  -5   5        5.19        3.95      1.34 o
  -6  -5   5        0.77        2.03      0.70 o
  -5  -5   5        5.92        4.54      0.82 o
  -4  -5   5        0.06       -0.25      0.47 o
  -3  -5   5       44.26       53.48      1.33 o
  -2  -5   5       16.25       18.87      0.50 o
  -1  -5   5      458.55      452.86      5.95 o
   0  -5   5      345.57      349.08      4.87 o
   2  -5   5       71.60       75.82      1.41 o
   3  -5   5      612.93      601.36     10.58 o
   4  -5   5      102.65      108.12      2.49 o
   5  -5   5        7.26        5.62      0.83 o
   6  -5   5       25.15       22.90      1.47 o
   7  -5   5       24.23       22.20      1.85 o
   8  -5   5        0.08        1.52      0.85 o
   9  -5   5        2.58        2.89      1.26 o
  10  -5   5        2.51        1.93      1.33 o
  11  -5   5        1.13        1.33      1.45 o
  -9  -4   5        0.35       -0.86      1.22 o
  -8  -4   5        0.03       -0.31      1.14 o
  -7  -4   5        1.66        2.08      0.75 o
  -6  -4   5       23.59       23.19      1.37 o
  -5  -4   5        7.29        7.87      0.72 o
  -4  -4   5      110.76      116.78      2.98 o
  -3  -4   5       46.82       48.81      0.84 o
  -2  -4   5        0.55        1.20      0.25 o
  -1  -4   5      271.91      285.12      3.79 o
   0  -4   5      146.42      157.64      2.29 o
   1  -4   5        2.50        3.39      0.20 o
   2  -4   5      279.82      256.58      4.34 o
   3  -4   5      618.13      628.14     11.00 o
   4  -4   5      357.95      367.56      7.31 o
   5  -4   5        0.23        0.73      0.45 o
   6  -4   5        3.52        3.44      1.11 o
   7  -4   5        0.66        0.75      0.79 o
   8  -4   5       10.17        8.15      1.11 o
   9  -4   5        1.52        0.90      1.17 o
  10  -4   5        1.17        2.61      2.06 o
  11  -4   5        0.57       -0.56      1.42 o
 -10  -3   5        0.12        1.37      1.41 o
  -9  -3   5        2.34        1.72      1.34 o
  -8  -3   5        1.01        1.95      0.96 o
  -7  -3   5        0.00        0.60      0.62 o
  -6  -3   5       14.27       12.82      1.23 o
  -5  -3   5        0.74        0.04      0.58 o
  -4  -3   5        0.00       -0.02      0.20 o
  -3  -3   5      220.62      223.10      3.55 o
  -2  -3   5       25.18       27.64      0.52 o
  -1  -3   5      253.43      290.06      3.83 o
   0  -3   5       17.08       15.81      0.39 o
   1  -3   5       28.76       40.28      0.75 o
   3  -3   5       70.37       67.72      1.78 o
   4  -3   5      157.39      162.45      3.41 o
   5  -3   5        0.29        0.87      0.29 o
   6  -3   5      103.60      113.71      4.75 o
   7  -3   5       14.36       13.95      1.25 o
   8  -3   5        5.56        7.97      1.16 o
   9  -3   5        0.03       -1.28      1.28 o
  10  -3   5       16.33       15.71      1.96 o
  11  -3   5        7.88        9.05      1.87 o
 -10  -2   5        2.34        3.68      1.53 o
  -9  -2   5        1.35        0.81      1.39 o
  -8  -2   5        3.86        3.97      0.85 o
  -7  -2   5       13.33       13.37      1.05 o
  -6  -2   5        1.93        3.00      0.67 o
  -5  -2   5       22.14       22.79      1.03 o
  -4  -2   5        0.22        1.16      0.25 o
  -3  -2   5      762.11      788.08     11.87 o
  -2  -2   5      356.52      353.47      5.42 o
  -1  -2   5      514.13      514.27      7.34 o
   0  -2   5     1328.92     1351.76     19.10 o
   1  -2   5     1025.93     1081.46     16.30 o
   2  -2   5       29.75       18.48      0.49 o
   3  -2   5      153.53      177.81      3.62 o
   4  -2   5        0.10        0.28      0.26 o
   5  -2   5        2.08        2.75      0.36 o
   6  -2   5       43.54       39.12      1.85 o
   7  -2   5       24.08       22.71      1.25 o
   8  -2   5        2.48        2.91      0.92 o
   9  -2   5        2.38        1.17      0.93 o
  10  -2   5        2.77        4.31      1.95 o
  11  -2   5        0.00       -1.24      1.47 o
 -11  -1   5        0.82        0.74      1.56 o
 -10  -1   5       37.32       47.46      3.39 o
  -9  -1   5        4.47        4.17      0.92 o
  -8  -1   5       13.23       13.33      1.13 o
  -7  -1   5        7.94        8.95      0.91 o
  -6  -1   5       20.74       21.81      1.21 o
  -5  -1   5        1.22        0.56      0.26 o
  -4  -1   5       15.06       19.99      0.58 o
  -3  -1   5        0.08       -0.02      0.15 o
  -2  -1   5      225.36      256.76      3.95 o
  -1  -1   5     1332.86     1352.82     20.07 o
   0  -1   5      628.10      624.45      9.44 o
   1  -1   5       28.08       29.54      0.56 o
   2  -1   5       14.25       16.15      0.52 o
   3  -1   5      327.42      317.33      6.28 o
   4  -1   5       41.63       52.04      1.34 o
   5  -1   5        5.98        6.15      0.56 o
   6  -1   5        1.77        1.79      0.64 o
   7  -1   5        2.09        1.41      0.86 o
   8  -1   5       24.69       23.87      1.16 o
   9  -1   5       14.89       15.34      1.29 o
  10  -1   5        1.61       -0.34      1.41 o
  11  -1   5        1.29        0.97      1.01 o
 -11   0   5        0.00        0.35      1.39 o
 -10   0   5        0.02        1.91      1.33 o
  -9   0   5        0.02        0.06      0.68 o
  -8   0   5        1.72        3.23      1.18 o
  -7   0   5       68.51       65.66      2.40 o
  -6   0   5       38.37       34.60      1.54 o
  -5   0   5        4.23        3.80      0.32 o
  -4   0   5       80.57       79.68      1.46 o
  -3   0   5        6.08        4.84      0.25 o
  -2   0   5      231.69      207.40      3.03 o
  -1   0   5        0.48        0.02      0.09 o
   0   0   5      214.39      183.61      2.91 o
   1   0   5      546.46      541.07     10.66 o
   2   0   5        0.01        0.10      0.15 o
   3   0   5       25.24       28.95      0.86 o
   4   0   5       17.19       25.05      1.07 o
   5   0   5       41.43       49.37      1.64 o
   6   0   5        0.03        0.02      0.41 o
   7   0   5       34.39       34.25      1.78 o
   8   0   5       27.10       26.61      1.24 o
   9   0   5        9.20       10.02      1.86 o
  10   0   5        4.08        6.30      1.15 o
 -11   1   5        2.73        1.72      1.47 o
 -10   1   5        3.01        4.04      0.94 o
  -9   1   5       28.02       30.19      2.11 o
  -8   1   5       15.11       18.05      1.25 o
  -7   1   5       43.16       36.79      1.84 o
  -6   1   5      294.35      269.43      6.21 o
  -5   1   5        4.03        5.61      0.26 o
  -4   1   5        4.72        4.75      0.21 o
  -3   1   5       36.53       40.79      0.70 o
  -2   1   5      124.48      120.49      1.95 o
  -1   1   5       22.97       18.81      0.68 o
   0   1   5     1712.34     1659.64     36.34 o
   1   1   5      236.82      272.69      5.53 o
   2   1   5      478.70      542.78     10.50 o
   3   1   5       82.29       82.72      2.23 o
   4   1   5       15.09       11.39      0.59 o
   5   1   5       16.55       15.48      0.84 o
   6   1   5        0.09       -0.05      0.42 o
   7   1   5        1.98        0.75      0.49 o
   8   1   5        9.99       11.78      0.86 o
   9   1   5        0.06       -1.11      1.11 o
  10   1   5        0.07       -1.17      1.17 o
 -11   2   5        0.06        0.45      1.28 o
 -10   2   5        0.57        0.36      0.88 o
  -9   2   5        0.17        0.86      0.70 o
  -8   2   5      125.14      136.52      4.21 o
  -7   2   5       17.33       19.25      0.98 o
  -6   2   5        0.71       -0.30      0.30 o
  -5   2   5       50.51       51.23      1.08 o
  -4   2   5        6.67        6.22      0.29 o
  -3   2   5        2.19        2.15      0.21 o
  -2   2   5      265.28      266.78      3.92 o
  -1   2   5       60.07       60.11      1.44 o
   0   2   5       38.79       40.54      1.32 o
   1   2   5        0.01        1.16      0.20 o
   2   2   5      159.90      142.43      2.92 o
   3   2   5       86.80       89.87      2.00 o
   4   2   5        4.41        3.46      0.35 o
   5   2   5        1.39        3.10      0.58 o
   6   2   5        8.74        9.58      0.67 o
   7   2   5        0.35       -0.34      0.41 o
   8   2   5        0.02       -0.66      0.66 o
   9   2   5        0.33       -0.09      0.78 o
 -11   3   5        0.14        0.19      1.45 o
 -10   3   5        2.82        3.67      0.89 o
  -9   3   5        7.93        8.40      1.19 o
  -8   3   5        0.01        0.07      0.60 o
  -7   3   5       18.88       16.88      0.77 o
  -6   3   5       16.63       12.78      0.84 o
  -5   3   5       41.20       62.45      1.38 o
  -4   3   5      301.16      326.16      5.43 o
  -3   3   5       13.61       17.92      0.44 o
  -2   3   5        2.65        2.57      0.46 o
  -1   3   5      222.57      245.85      4.58 o
   0   3   5       38.74       47.69      0.98 o
   1   3   5        0.96        3.11      0.24 o
   2   3   5      157.25      162.98      3.08 o
   3   3   5       10.99       13.39      0.52 o
   4   3   5      258.43      242.19      5.21 o
   5   3   5      108.22      110.41      2.76 o
   6   3   5        0.23        0.24      0.44 o
   7   3   5        1.93        1.90      0.64 o
   8   3   5        0.03        0.58      0.79 o
   9   3   5        0.01       -0.87      0.87 o
 -12   4   5        0.00       -1.89      2.22 o
 -11   4   5        1.43        1.98      1.31 o
 -10   4   5        3.16        1.90      0.78 o
  -9   4   5       36.05       34.53      1.74 o
  -8   4   5       29.90       24.90      1.94 o
  -7   4   5       16.94       18.75      0.87 o
  -6   4   5        0.18        0.69      0.49 o
  -5   4   5       49.04       44.77      1.12 o
  -4   4   5        3.66        3.12      0.24 o
  -3   4   5      483.07      503.89     13.53 o
  -2   4   5      262.28      266.94      5.41 o
  -1   4   5      219.48      249.71      4.18 o
   0   4   5       12.92       10.29      0.39 o
   1   4   5        0.78        3.21      0.29 o
   2   4   5       10.05        8.54      0.45 o
   3   4   5        0.89        0.79      0.45 o
   4   4   5       80.98       79.21      2.40 o
   5   4   5       22.82       17.88      1.05 o
   6   4   5        1.28        0.69      0.54 o
   7   4   5        0.02       -0.69      0.69 o
   8   4   5        0.41        0.66      1.01 o
 -11   5   5       11.22       14.16      1.95 o
 -10   5   5        2.55        3.19      1.50 o
  -9   5   5        0.21        0.20      0.62 o
  -8   5   5        0.44       -0.54      0.54 o
  -7   5   5       29.90       30.57      1.39 o
  -6   5   5       29.30       32.40      1.11 o
  -5   5   5       57.77       67.05      1.58 o
  -4   5   5        9.55       12.11      0.43 o
  -3   5   5       39.36       39.98      1.49 o
  -2   5   5       58.13       59.69      1.46 o
  -1   5   5        5.31        7.24      0.33 o
   0   5   5       76.77       73.77      1.59 o
   1   5   5       61.56       74.18      2.05 o
   2   5   5        0.00        0.13      0.22 o
   3   5   5        8.44        5.37      0.55 o
   4   5   5       10.61       11.34      0.76 o
   5   5   5        8.82        6.87      0.81 o
   6   5   5        2.20        2.37      1.07 o
   7   5   5        4.73        5.40      1.28 o
   8   5   5        0.45        1.00      1.15 o
 -11   6   5        0.08       -0.41      1.13 o
 -10   6   5        3.24        0.82      1.09 o
  -9   6   5        0.84        0.04      0.58 o
  -8   6   5        0.28        0.89      0.46 o
  -7   6   5        7.77        7.94      0.89 o
  -6   6   5        2.09        1.46      0.42 o
  -5   6   5      124.55      122.54      2.37 o
  -4   6   5       89.27       90.51      1.95 o
  -3   6   5      644.91      659.51     19.96 o
  -2   6   5      538.50      536.84     10.62 o
  -1   6   5       34.66       38.60      1.08 o
   0   6   5      105.67       90.20      2.10 o
   1   6   5        0.38        0.95      0.36 o
   2   6   5        5.26        3.51      0.49 o
   3   6   5        4.08        2.65      0.48 o
   4   6   5        9.52        7.71      0.71 o
   5   6   5        0.01        0.03      0.84 o
   6   6   5        3.26        4.07      1.23 o
   7   6   5        2.49        0.13      1.11 o
 -11   7   5        0.13        0.65      1.14 o
 -10   7   5        2.02        3.99      1.28 o
  -9   7   5       84.14       82.71      2.73 o
  -8   7   5       79.65       81.06      2.20 o
  -7   7   5       17.63       14.93      0.80 o
  -6   7   5       14.82       14.97      0.74 o
  -5   7   5        7.63        7.05      0.52 o
  -4   7   5        7.26        8.95      0.50 o
  -3   7   5       57.59       62.57      1.85 o
  -2   7   5       35.82       42.68      1.42 o
  -1   7   5       22.33       19.76      0.76 o
   0   7   5        0.83        0.38      0.27 o
   1   7   5       11.96        7.68      0.58 o
   2   7   5       11.88       11.48      0.78 o
   3   7   5        6.91        6.80      0.79 o
   4   7   5       33.03       35.92      3.89 o
   5   7   5        0.21        0.45      2.06 o
   6   7   5        0.18       -0.24      0.96 o
 -11   8   5        0.59       -1.02      1.13 o
 -10   8   5        3.83        5.42      1.36 o
  -9   8   5        6.11        5.20      0.85 o
  -8   8   5        0.00       -0.40      0.51 o
  -7   8   5        3.26        2.73      0.53 o
  -6   8   5        7.57        8.30      0.61 o
  -5   8   5      224.10      226.09      4.44 o
  -4   8   5       48.21       54.17      1.58 o
  -3   8   5      130.74      126.53      3.36 o
  -2   8   5        0.21        0.10      0.35 o
  -1   8   5        0.93        0.73      0.30 o
   0   8   5        3.15        2.59      0.49 o
   1   8   5       36.52       37.13      1.23 o
   2   8   5        1.49        1.38      0.56 o
   3   8   5       14.14       14.25      1.66 o
   4   8   5       11.20       12.79      2.11 o
   5   8   5        0.01        0.70      1.23 o
   6   8   5        0.82        0.56      1.45 o
 -11   9   5        9.95        9.12      2.67 o
 -10   9   5        1.79        3.34      1.95 o
  -9   9   5        1.39        0.74      0.83 o
  -8   9   5        0.82       -0.36      0.66 o
  -7   9   5        1.79        0.98      0.50 o
  -6   9   5       17.25       14.31      0.99 o
  -5   9   5        1.31        2.25      0.54 o
  -4   9   5       83.69       94.24      2.40 o
  -3   9   5       13.41       12.16      0.89 o
  -2   9   5        1.74        1.33      0.48 o
  -1   9   5       13.48       11.39      0.66 o
   0   9   5        0.32        0.70      0.38 o
   1   9   5        0.03       -0.17      0.88 o
   2   9   5        1.03       -1.22      1.22 o
   3   9   5       11.10       11.70      1.60 o
   4   9   5        1.13       -0.38      1.17 o
   5   9   5        0.72        2.22      1.67 o
 -10  10   5        4.28        4.65      1.36 o
  -9  10   5        0.02       -0.70      0.96 o
  -8  10   5       36.20       39.95      2.43 o
  -7  10   5       61.60       72.90      2.84 o
  -6  10   5       73.66       71.32      2.86 o
  -5  10   5       16.45       16.17      1.22 o
  -4  10   5        0.05       -0.36      0.44 o
  -3  10   5        0.38       -0.11      0.76 o
  -2  10   5        8.17       10.68      1.47 o
  -1  10   5        6.22        5.31      1.20 o
   0  10   5        0.42       -0.40      0.98 o
   1  10   5        1.42        2.23      1.09 o
   2  10   5        0.14        1.60      1.15 o
   3  10   5        0.05       -0.77      2.06 o
  -9  11   5        7.54        9.38      1.52 o
  -8  11   5        4.74        3.81      1.20 o
  -7  11   5       10.32        8.20      1.14 o
  -6  11   5       29.29       35.73      2.46 o
  -5  11   5        3.72        4.03      0.78 o
  -4  11   5        0.16       -0.67      0.70 o
  -3  11   5        2.38        1.65      1.22 o
  -2  11   5        1.14       -0.33      0.94 o
  -1  11   5        1.52        1.95      1.20 o
   0  11   5        2.86        2.65      1.33 o
   1  11   5        4.73        5.34      2.39 o
   2  11   5        1.69        1.04      1.67 o
  -8  12   5        3.52        2.01      0.98 o
  -7  12   5        0.31        0.10      0.85 o
  -6  12   5        0.37        2.00      0.93 o
  -5  12   5        0.63       -0.28      0.89 o
  -4  12   5        0.07       -0.25      1.59 o
  -3  12   5        1.33        5.17      1.11 o
  -2  12   5        1.86        2.80      2.17 o
  -1  12   5        0.01        0.28      1.25 o
   0  12   5        0.36        0.48      1.31 o
  -5  13   5        2.44        3.58      1.41 o
  -4  13   5        0.00       -0.29      0.93 o
  -3  13   5        0.16       -0.05      0.98 o
   1 -13   6        0.09        2.11      2.22 o
   2 -13   6        0.04       -0.89      2.00 o
   3 -13   6        0.10       -0.33      1.89 o
   4 -13   6        0.47        0.02      1.25 o
   5 -13   6        0.78        2.27      1.37 o
   6 -13   6        1.57        0.84      1.45 o
  -1 -12   6        0.10        0.44      2.00 o
   0 -12   6        3.23        5.23      2.34 o
   1 -12   6        0.42        2.11      1.89 o
   2 -12   6        2.72        3.15      1.36 o
   3 -12   6        0.04        1.51      1.20 o
   4 -12   6        0.43        2.59      2.50 o
   5 -12   6        0.00       -0.74      1.14 o
   6 -12   6        5.81        4.54      1.45 o
   7 -12   6        1.59        4.66      1.23 o
   8 -12   6        2.23        4.85      1.31 o
  -3 -11   6        2.66        1.33      1.42 o
  -2 -11   6        0.20       -0.78      1.67 o
  -1 -11   6        1.22       -1.56      1.56 o
   0 -11   6        0.25       -1.56      1.56 o
   1 -11   6        1.43        1.95      1.61 o
   2 -11   6        4.50        2.51      0.70 o
   3 -11   6        0.44        0.69      0.63 o
   4 -11   6        4.31        2.68      0.80 o
   5 -11   6        0.75        0.42      0.76 o
   6 -11   6        4.91        4.72      1.12 o
   7 -11   6        1.11        3.56      1.42 o
   8 -11   6        4.78        5.82      1.24 o
   9 -11   6        0.54        0.27      1.08 o
  -4 -10   6        0.21       -0.02      1.30 o
  -3 -10   6        0.51        1.12      1.22 o
  -2 -10   6        6.63        9.02      1.49 o
  -1 -10   6        0.24        1.22      0.91 o
   0 -10   6        0.43       -0.22      0.70 o
   1 -10   6       12.18       11.78      1.08 o
   2 -10   6       11.51       12.00      1.49 o
   3 -10   6        2.20        4.90      0.82 o
   4 -10   6        1.79        1.05      0.65 o
   5 -10   6       11.18       10.24      0.94 o
   6 -10   6       16.50       15.47      1.23 o
   7 -10   6        0.31        0.36      0.73 o
   8 -10   6       26.31       26.88      1.98 o
   9 -10   6        8.61       11.04      1.52 o
  10 -10   6        6.60        8.45      2.56 o
  -5  -9   6        0.62        1.89      1.89 o
  -4  -9   6        4.04        4.96      1.50 o
  -3  -9   6        0.26        0.36      1.06 o
  -2  -9   6        8.48       10.22      1.01 o
  -1  -9   6        0.73        0.64      0.58 o
   0  -9   6        1.73        1.43      0.57 o
   1  -9   6       43.64       41.40      1.53 o
   2  -9   6      122.90      125.93      3.41 o
   3  -9   6       56.70       56.39      1.93 o
   4  -9   6        0.00       -0.16      0.49 o
   5  -9   6       22.05       19.97      1.15 o
   6  -9   6       24.63       21.91      1.53 o
   7  -9   6        0.39        0.91      0.71 o
   8  -9   6        3.32        5.14      1.15 o
   9  -9   6        0.11        1.08      0.95 o
  10  -9   6        0.61       -0.06      1.34 o
  -6  -8   6        0.16       -1.11      1.78 o
  -5  -8   6        2.07        3.87      1.30 o
  -4  -8   6        1.94        1.75      1.29 o
  -3  -8   6        0.21        0.17      0.56 o
  -2  -8   6       20.62       26.77      1.29 o
  -1  -8   6        0.16        0.18      0.53 o
   0  -8   6        0.11        0.22      0.43 o
   1  -8   6        7.77        7.23      0.66 o
   2  -8   6       18.55       14.10      0.89 o
   3  -8   6        0.40        0.99      0.49 o
   4  -8   6        1.94        1.79      0.59 o
   5  -8   6        0.22       -0.37      0.55 o
   6  -8   6       81.08       74.62      2.66 o
   7  -8   6       15.56       14.69      1.43 o
   8  -8   6        5.51        4.97      1.09 o
   9  -8   6        0.34        0.53      1.17 o
  10  -8   6        1.18        1.60      1.36 o
  -7  -7   6        0.38        1.89      1.89 o
  -6  -7   6        0.59       -0.89      1.56 o
  -5  -7   6        6.06        7.18      1.21 o
  -4  -7   6        1.20        1.17      0.71 o
  -3  -7   6        6.57        8.34      0.82 o
  -2  -7   6      142.01      143.88      3.75 o
  -1  -7   6       21.03       24.50      0.93 o
   0  -7   6      161.91      163.08      3.65 o
   1  -7   6        8.23        6.21      0.51 o
   2  -7   6        2.22        2.66      0.48 o
   3  -7   6       18.41       16.54      0.91 o
   4  -7   6       22.69       21.06      1.14 o
   5  -7   6        9.66        9.38      0.79 o
   6  -7   6        8.63        9.96      1.77 o
   7  -7   6       43.72       41.99      2.29 o
   8  -7   6        3.32        3.06      1.39 o
   9  -7   6        0.29        0.65      1.12 o
  10  -7   6        0.04       -0.52      1.22 o
  11  -7   6        0.01       -0.71      1.47 o
  -8  -6   6        1.02        2.22      2.00 o
  -7  -6   6        0.04        0.22      2.11 o
  -6  -6   6        2.58        2.92      0.82 o
  -5  -6   6        2.76        1.53      0.64 o
  -4  -6   6       16.52       18.32      1.05 o
  -3  -6   6        1.99        2.08      0.59 o
  -2  -6   6        8.77        7.69      0.73 o
  -1  -6   6       62.34       65.58      1.59 o
   0  -6   6        3.08        3.09      0.38 o
   1  -6   6        1.54        0.93      0.28 o
   2  -6   6       15.42       13.90      0.70 o
   3  -6   6       29.08       27.28      1.14 o
   4  -6   6      302.49      267.00      6.29 o
   5  -6   6       46.78       47.87      2.79 o
   6  -6   6       35.77       32.36      1.87 o
   7  -6   6        0.33        1.02      1.12 o
   8  -6   6        3.15        2.83      1.67 o
   9  -6   6        0.24        0.22      1.01 o
  10  -6   6        0.07        0.28      1.30 o
  11  -6   6        2.09        4.18      1.68 o
  -9  -5   6        0.12       -1.45      2.00 o
  -8  -5   6        0.16        0.86      1.30 o
  -7  -5   6        1.68        2.37      0.83 o
  -6  -5   6        0.05        0.35      0.66 o
  -5  -5   6       16.87       15.92      1.44 o
  -4  -5   6        1.37        1.64      0.52 o
  -3  -5   6       46.22       41.49      1.54 o
  -2  -5   6      245.47      239.60      4.16 o
  -1  -5   6       82.58       77.99      1.63 o
   0  -5   6        8.55        8.41      0.34 o
   1  -5   6        0.26       -0.04      0.23 o
   2  -5   6       17.21       21.68      0.68 o
   3  -5   6       47.47       47.72      1.21 o
   4  -5   6       75.19       64.62      1.97 o
   5  -5   6       10.84        8.82      1.04 o
   6  -5   6       33.09       29.13      3.84 o
   7  -5   6        9.53       11.20      2.11 o
   8  -5   6       14.80       14.46      1.39 o
   9  -5   6        0.65        0.46      1.07 o
  10  -5   6        1.00        0.43      1.45 o
  11  -5   6        1.91        1.25      1.53 o
  -9  -4   6        0.49       -0.11      1.26 o
  -8  -4   6        2.47        3.39      1.95 o
  -7  -4   6        1.59        3.14      0.82 o
  -6  -4   6       10.41        7.03      0.91 o
  -5  -4   6        4.68        1.66      0.65 o
  -4  -4   6       34.51       31.11      1.43 o
  -3  -4   6      157.82      163.96      3.93 o
  -2  -4   6      649.08      680.92      8.81 o
  -1  -4   6       46.23       44.12      0.81 o
   0  -4   6      133.94      142.95      2.11 o
   1  -4   6        0.00        0.85      0.28 o
   2  -4   6      591.91      643.59     10.53 o
   3  -4   6       27.17       25.79      0.79 o
   4  -4   6       18.63       23.55      0.95 o
   5  -4   6        0.26        0.16      0.85 o
   6  -4   6        0.12        0.84      1.78 o
   7  -4   6        9.24        6.51      1.33 o
   8  -4   6       14.75       12.47      1.29 o
   9  -4   6        7.49        8.62      1.55 o
  10  -4   6       12.41       10.83      1.89 o
  11  -4   6        1.05        0.03      1.55 o
 -10  -3   6        0.06        3.43      1.60 o
  -9  -3   6        3.94        5.00      1.53 o
  -8  -3   6        6.86        8.15      1.45 o
  -7  -3   6        3.61        6.70      0.90 o
  -6  -3   6        0.01        0.19      0.54 o
  -5  -3   6       19.97       14.83      1.02 o
  -4  -3   6       32.59       40.97      1.43 o
  -3  -3   6        2.07        1.65      0.25 o
  -2  -3   6       15.97       18.81      0.56 o
  -1  -3   6      212.63      208.64      3.11 o
   0  -3   6       27.99       34.66      0.68 o
   1  -3   6       18.36       16.56      0.46 o
   2  -3   6        0.85        1.31      0.22 o
   3  -3   6       56.60       50.54      1.37 o
   4  -3   6        0.00        0.71      0.29 o
   5  -3   6       10.73       10.32      1.30 o
   6  -3   6        8.35       10.90      2.89 o
   7  -3   6       13.27        9.94      1.45 o
   8  -3   6        0.11        0.76      0.85 o
   9  -3   6        6.43        7.88      1.57 o
  10  -3   6        1.35        2.89      1.84 o
  11  -3   6        0.63        0.78      1.65 o
 -10  -2   6        1.06        2.41      1.49 o
  -9  -2   6        0.35        0.58      0.79 o
  -8  -2   6        0.07       -0.55      0.76 o
  -7  -2   6        5.39        4.22      0.77 o
  -6  -2   6       14.85       16.10      1.12 o
  -5  -2   6       30.84       24.99      1.26 o
  -4  -2   6       98.69      106.01      2.42 o
  -3  -2   6       66.11       65.08      1.43 o
  -2  -2   6        7.86        7.68      0.30 o
  -1  -2   6      426.28      362.52      5.24 o
   0  -2   6      173.00      180.07      2.69 o
   1  -2   6       59.15       62.58      1.41 o
   2  -2   6       10.57       14.19      0.44 o
   3  -2   6      315.39      332.29      6.55 o
   4  -2   6      289.95      304.07      7.83 o
   5  -2   6       30.74       29.35      1.67 o
   6  -2   6        1.06        1.38      0.98 o
   7  -2   6       17.06       17.44      1.36 o
   8  -2   6        5.62        8.12      1.19 o
   9  -2   6       31.92       31.83      2.47 o
  10  -2   6        9.79        9.47      1.82 o
 -10  -1   6        3.50        4.67      2.22 o
  -9  -1   6        4.90        5.06      0.95 o
  -8  -1   6        0.00        0.28      0.77 o
  -7  -1   6       27.87       27.83      1.96 o
  -6  -1   6        1.84        0.24      0.56 o
  -5  -1   6        5.88        6.03      0.84 o
  -4  -1   6        5.69        6.70      0.33 o
  -3  -1   6      346.63      377.24      6.90 o
  -2  -1   6        4.07        4.21      0.18 o
  -1  -1   6       59.09       66.20      1.13 o
   0  -1   6       70.80       90.82      1.51 o
   1  -1   6       10.32        8.71      0.36 o
   2  -1   6      227.18      252.84      4.24 o
   3  -1   6        0.47        0.04      0.26 o
   4  -1   6        1.33        1.52      0.49 o
   5  -1   6       70.94       69.16      2.06 o
   6  -1   6       18.76       18.24      1.31 o
   7  -1   6        0.02        0.16      0.75 o
   8  -1   6       17.20       18.33      1.26 o
   9  -1   6       22.88       26.78      2.34 o
  10  -1   6        3.62        2.69      1.52 o
 -11   0   6        3.37        3.80      1.53 o
 -10   0   6        2.08        2.06      1.45 o
  -9   0   6        7.05        7.22      1.05 o
  -8   0   6        4.70        3.35      0.78 o
  -7   0   6       65.90       58.94      2.24 o
  -6   0   6       47.99       51.52      2.34 o
  -5   0   6        4.06        4.58      0.60 o
  -4   0   6      174.88      176.73      3.28 o
  -3   0   6      225.17      252.33      3.49 o
  -2   0   6        8.28       11.47      0.32 o
  -1   0   6      619.77      649.42     11.39 o
   0   0   6        3.81        5.48      0.47 o
   1   0   6      261.99      247.02      5.63 o
   2   0   6      522.13      487.23      9.67 o
   3   0   6        0.79        2.54      0.25 o
   4   0   6       25.22       31.39      0.98 o
   5   0   6        2.24        1.12      0.76 o
   6   0   6       24.89       23.71      1.43 o
   7   0   6       46.81       44.12      1.58 o
   8   0   6       68.39       75.12      5.45 o
   9   0   6        1.05        2.39      0.95 o
  10   0   6        0.49       -0.42      1.42 o
 -11   1   6        3.52        3.60      1.63 o
 -10   1   6        5.76        5.64      1.55 o
  -9   1   6        3.53        3.95      0.85 o
  -8   1   6      157.75      165.56      4.99 o
  -7   1   6        2.70        2.57      0.68 o
  -6   1   6       20.93       18.79      1.09 o
  -5   1   6        0.25        0.87      0.23 o
  -4   1   6       61.31       57.93      1.06 o
  -3   1   6       75.52       84.47      1.42 o
  -2   1   6      177.59      190.19      2.85 o
  -1   1   6      509.32      476.10      9.45 o
   0   1   6      262.87      277.03      9.35 o
   1   1   6      557.31      542.21     14.16 o
   2   1   6      335.24      331.66      7.48 o
   3   1   6       11.67       13.08      0.53 o
   4   1   6      150.44      145.12      3.67 o
   5   1   6       20.05       20.38      1.07 o
   6   1   6        2.65        1.28      0.52 o
   7   1   6        6.34        7.58      1.07 o
   8   1   6       11.12        9.23      0.99 o
   9   1   6        4.54        2.64      1.89 o
  10   1   6        0.00       -1.50      1.50 o
 -11   2   6        0.86       -0.12      1.36 o
 -10   2   6       20.14       19.54      2.06 o
  -9   2   6       26.73       28.44      1.62 o
  -8   2   6       77.13       83.39      2.96 o
  -7   2   6        0.24       -0.51      0.51 o
  -6   2   6      150.99      149.37      3.70 o
  -5   2   6       46.10       45.30      0.92 o
  -4   2   6       96.71       96.22      1.63 o
  -3   2   6       13.80       12.90      0.36 o
  -2   2   6       18.50       17.11      0.52 o
  -1   2   6      647.67      676.26     15.06 o
   0   2   6      302.61      310.44      8.34 o
   1   2   6      130.97      118.09     10.84 o
   2   2   6       28.94       28.86      0.94 o
   3   2   6       33.69       34.29      1.26 o
   4   2   6        0.16       -0.34      0.34 o
   5   2   6      307.41      311.81      6.09 o
   6   2   6        8.14        7.44      0.63 o
   7   2   6        4.34        3.14      0.75 o
   8   2   6        0.06       -0.15      0.82 o
   9   2   6        0.27        0.10      1.50 o
 -11   3   6        1.13        0.34      1.21 o
 -10   3   6        2.93        4.60      1.42 o
  -9   3   6        1.70        2.28      0.75 o
  -8   3   6       29.01       30.78      2.40 o
  -7   3   6       53.11       46.70      1.85 o
  -6   3   6      117.13      109.29      2.52 o
  -5   3   6      171.37      162.77      3.47 o
  -4   3   6       18.67       18.39      0.67 o
  -3   3   6       17.90       17.12      0.73 o
  -2   3   6      196.68      203.39      3.92 o
  -1   3   6        4.61        5.97      0.51 o
   0   3   6       75.52       74.03      1.60 o
   1   3   6        0.01        0.28      0.22 o
   2   3   6        3.16        5.24      0.35 o
   3   3   6       10.21        7.58      0.43 o
   4   3   6       71.19       67.98      2.21 o
   5   3   6       40.76       41.66      1.43 o
   6   3   6        1.41        1.58      0.60 o
   7   3   6        0.01       -0.09      0.77 o
   8   3   6        0.63        2.36      1.08 o
   9   3   6        0.39        1.38      1.96 o
 -11   4   6        8.48       12.28      2.39 o
 -10   4   6        0.39       -0.84      1.07 o
  -9   4   6        0.30       -0.29      0.60 o
  -8   4   6       30.64       29.03      1.94 o
  -7   4   6       27.37       26.35      1.14 o
  -6   4   6      154.88      153.71      3.39 o
  -5   4   6       95.53       83.00      1.98 o
  -4   4   6      119.05      118.56      2.41 o
  -3   4   6       18.81       16.26      0.58 o
  -2   4   6       43.48       43.19      1.65 o
  -1   4   6        0.46        0.72      0.18 o
   0   4   6        1.71        0.98      0.20 o
   1   4   6        4.90        2.72      0.27 o
   2   4   6        0.37       -0.05      0.25 o
   3   4   6       73.67       72.53      1.86 o
   4   4   6        5.19        4.88      0.64 o
   5   4   6        0.00        0.17      0.45 o
   6   4   6        6.63        9.70      1.67 o
   7   4   6        2.55        3.78      1.08 o
   8   4   6        0.17        0.41      1.19 o
 -11   5   6        0.22       -1.15      1.15 o
 -10   5   6        0.46        1.99      1.19 o
  -9   5   6        0.00       -0.08      0.60 o
  -8   5   6       26.42       27.54      1.45 o
  -7   5   6       85.90       78.03      2.03 o
  -6   5   6       36.63       29.86      1.06 o
  -5   5   6        4.23        3.99      0.42 o
  -4   5   6      126.88      123.98      2.53 o
  -3   5   6      115.69      103.87      2.42 o
  -2   5   6        6.09        5.30      0.36 o
  -1   5   6       87.13      108.30      1.97 o
   0   5   6        0.71        0.51      0.38 o
   1   5   6        2.85        5.16      0.46 o
   2   5   6        2.22        3.76      0.60 o
   3   5   6        2.75        1.53      0.41 o
   4   5   6        7.00        5.02      0.57 o
   5   5   6        0.03       -0.69      0.69 o
   6   5   6        0.08        0.26      0.80 o
   7   5   6        0.60        2.19      1.17 o
 -11   6   6        2.10        2.07      2.78 o
 -10   6   6        0.75       -0.52      1.03 o
  -9   6   6        9.03        8.50      2.67 o
  -8   6   6      113.06      108.63      3.49 o
  -7   6   6        0.07       -0.38      0.38 o
  -6   6   6        0.18        0.15      0.36 o
  -5   6   6       72.74       73.61      1.74 o
  -4   6   6      245.90      235.80      4.94 o
  -3   6   6       87.85       75.73      1.87 o
  -2   6   6        0.08       -0.04      0.29 o
  -1   6   6       40.34       43.08      1.16 o
   0   6   6       31.64       30.59      1.16 o
   1   6   6        0.71        2.17      0.67 o
   2   6   6       20.14       16.94      1.03 o
   3   6   6       14.44       17.51      0.93 o
   4   6   6        7.25        5.66      1.15 o
   5   6   6        0.13        0.05      1.33 o
   6   6   6        0.07       -0.80      0.99 o
   7   6   6        0.96        0.94      1.25 o
 -11   7   6        0.53        0.21      1.19 o
 -10   7   6       12.49       14.71      3.28 o
  -9   7   6        9.05       12.31      1.54 o
  -8   7   6       11.46       13.41      1.41 o
  -7   7   6       12.22       11.18      1.08 o
  -6   7   6       13.28       13.48      0.70 o
  -5   7   6       23.23       25.38      1.01 o
  -4   7   6      236.54      253.06      4.86 o
  -3   7   6        6.29        7.05      0.67 o
  -2   7   6       33.04       27.83      1.07 o
  -1   7   6        1.39        0.91      0.30 o
   0   7   6        0.01        0.03      0.24 o
   1   7   6       45.11       38.44      1.43 o
   2   7   6       26.00       23.49      1.55 o
   3   7   6       15.03       18.51      1.71 o
   4   7   6        0.05       -0.13      1.33 o
   5   7   6       10.30       12.69      1.68 o
   6   7   6        0.96        1.66      1.25 o
 -11   8   6        1.52        2.15      1.39 o
 -10   8   6        6.10        4.79      1.61 o
  -9   8   6       31.81       35.01      2.78 o
  -8   8   6        6.85        8.17      0.88 o
  -7   8   6        5.97        5.25      0.60 o
  -6   8   6       11.61       10.81      0.67 o
  -5   8   6       12.12       12.99      0.75 o
  -4   8   6      206.74      225.10      5.39 o
  -3   8   6       19.92       18.56      0.95 o
  -2   8   6       10.64       12.40      1.14 o
  -1   8   6       11.51       11.56      1.12 o
   0   8   6        2.61        2.94      0.40 o
   1   8   6       10.81       11.82      0.85 o
   2   8   6        9.48       10.37      1.44 o
   3   8   6       15.21       13.54      1.60 o
   4   8   6       11.01        9.52      1.61 o
   5   8   6        1.38        0.20      1.17 o
 -10   9   6        1.14        1.07      1.11 o
  -9   9   6        0.13        0.83      0.89 o
  -8   9   6        0.30       -0.51      0.77 o
  -7   9   6        1.58        2.14      0.73 o
  -6   9   6        3.81        1.54      0.67 o
  -5   9   6       95.49       99.44      2.53 o
  -4   9   6        1.57        2.23      0.56 o
  -3   9   6       18.27       20.42      1.01 o
  -2   9   6        5.59        6.34      0.64 o
  -1   9   6        7.39        7.71      0.57 o
   0   9   6        9.10        9.68      1.39 o
   1   9   6        2.83        1.94      1.01 o
   2   9   6        0.77        0.20      0.94 o
   3   9   6        8.56        9.67      1.60 o
   4   9   6        0.18       -0.82      1.04 o
  -9  10   6        0.89        0.96      1.12 o
  -8  10   6        0.02       -0.67      0.93 o
  -7  10   6        7.24        8.91      1.11 o
  -6  10   6        0.50        0.58      1.12 o
  -5  10   6        2.76        1.30      0.79 o
  -4  10   6        2.62        0.77      0.92 o
  -3  10   6        1.59        1.33      1.04 o
  -2  10   6        0.08       -0.70      0.85 o
  -1  10   6        2.89        2.30      1.04 o
   0  10   6        0.03        0.02      1.11 o
   1  10   6        1.19        3.57      1.31 o
   2  10   6        4.14        4.11      1.41 o
   3  10   6        0.44        0.80      1.22 o
  -9  11   6        0.54       -0.12      1.01 o
  -8  11   6       14.49       14.78      1.68 o
  -7  11   6        2.01        3.97      1.04 o
  -6  11   6        0.69        0.69      0.83 o
  -5  11   6        1.90        1.39      0.84 o
  -4  11   6        3.60        3.63      0.98 o
  -3  11   6        1.05       -0.49      1.09 o
  -2  11   6        0.57       -1.02      1.02 o
  -1  11   6        0.64       -0.90      1.17 o
   0  11   6        3.71        4.70      1.45 o
   1  11   6        1.08       -0.40      2.56 o
  -7  12   6        0.72        0.55      0.97 o
  -6  12   6        0.98        1.23      0.97 o
  -5  12   6        0.03        0.00      0.83 o
  -4  12   6        0.09       -0.96      0.96 o
  -3  12   6        3.04        1.83      1.33 o
  -2  12   6        2.24        2.64      1.36 o
  -1  12   6        2.65        1.60      1.72 o
   2 -13   7        0.68       -0.89      2.00 o
   3 -13   7        0.11        0.05      1.33 o
   4 -13   7        0.43        1.24      1.37 o
   5 -13   7        1.24        1.04      1.36 o
  -1 -12   7        0.23       -1.33      1.89 o
   0 -12   7        1.08       -0.56      2.00 o
   1 -12   7        0.75       -0.89      1.89 o
   2 -12   7        0.14       -1.45      1.45 o
   3 -12   7        1.05       -0.80      1.17 o
   4 -12   7        0.15       -1.14      1.14 o
   5 -12   7        0.22       -0.17      1.25 o
   6 -12   7        0.07        0.23      1.37 o
   7 -12   7        4.83        2.75      2.50 o
  -3 -11   7        1.19       -1.67      1.67 o
  -2 -11   7        1.07        3.89      2.22 o
  -1 -11   7        3.58        0.56      1.89 o
   0 -11   7        0.03        0.11      1.78 o
   1 -11   7        5.10        6.62      1.84 o
   2 -11   7        0.39       -0.26      0.72 o
   3 -11   7        6.36        4.81      0.81 o
   4 -11   7        4.99        3.64      0.98 o
   5 -11   7        0.67        1.75      1.39 o
   6 -11   7        1.44       -0.06      1.07 o
   7 -11   7        1.01        1.01      1.30 o
   8 -11   7        2.25        7.39      1.30 o
  -4 -10   7        0.01       -1.72      1.72 o
  -3 -10   7        0.93       -0.06      1.26 o
  -2 -10   7        0.02       -0.67      1.67 o
  -1 -10   7        1.75        0.74      1.11 o
   0 -10   7        0.97        0.46      0.79 o
   1 -10   7        2.19        2.68      1.07 o
   2 -10   7        5.05        5.05      0.80 o
   3 -10   7       24.47       23.51      2.57 o
   4 -10   7        0.34        0.69      0.63 o
   5 -10   7        0.92        0.87      0.67 o
   6 -10   7       14.73       13.31      3.28 o
   7 -10   7       12.37       11.64      1.77 o
   8 -10   7        0.24        0.64      1.30 o
   9 -10   7        0.70        3.11      1.20 o
  -5  -9   7        0.71       -0.11      1.78 o
  -4  -9   7        0.40        0.61      1.28 o
  -3  -9   7       10.94       13.07      1.35 o
  -2  -9   7        0.00        1.05      0.69 o
  -1  -9   7        1.53        2.57      0.77 o
   0  -9   7        0.72        0.22      0.66 o
   1  -9   7       26.83       26.25      1.31 o
   2  -9   7        4.81        4.56      0.68 o
   3  -9   7        0.01        0.27      0.53 o
   4  -9   7        0.02       -0.54      0.55 o
   5  -9   7        0.78       -0.53      0.53 o
   6  -9   7       17.60       16.99      1.29 o
   7  -9   7       12.27       11.69      1.69 o
   8  -9   7        3.71        6.64      2.06 o
   9  -9   7        2.38        0.38      2.34 o
  10  -9   7        0.14        1.89      2.00 o
  -6  -8   7        0.08       -0.89      1.78 o
  -5  -8   7        0.64        0.44      1.67 o
  -4  -8   7        0.15        1.31      0.86 o
  -3  -8   7        4.26        3.55      0.73 o
  -2  -8   7        9.35        8.62      0.85 o
  -1  -8   7        0.28        0.21      0.55 o
   0  -8   7       28.58       28.03      1.28 o
   1  -8   7       26.56       25.42      1.23 o
   2  -8   7       15.43       16.19      1.73 o
   3  -8   7       22.14       20.65      1.09 o
   4  -8   7        6.95        6.79      0.71 o
   5  -8   7        0.70        0.53      0.55 o
   6  -8   7       30.96       37.03      1.62 o
   7  -8   7       15.20       14.33      1.76 o
   8  -8   7        0.48        1.33      1.89 o
   9  -8   7        0.25        2.26      1.23 o
  10  -8   7        0.64       -0.17      1.34 o
  -7  -7   7        0.81       -0.44      2.00 o
  -6  -7   7        0.01       -0.56      1.67 o
  -5  -7   7        4.48        7.34      1.89 o
  -4  -7   7        2.23        3.84      0.74 o
  -3  -7   7        5.09        6.53      0.79 o
  -2  -7   7        9.27       15.04      0.99 o
  -1  -7   7       38.48       39.03      1.57 o
   0  -7   7       54.49       50.52      1.38 o
   1  -7   7        2.29        1.76      0.67 o
   2  -7   7        9.26       10.17      0.76 o
   3  -7   7       20.63       20.84      1.04 o
   4  -7   7        5.04        5.17      0.63 o
   5  -7   7       19.49       19.85      1.12 o
   6  -7   7       24.68       24.30      2.02 o
   7  -7   7       11.47       11.13      1.65 o
   8  -7   7        7.22       10.34      2.34 o
   9  -7   7        0.36       -0.06      1.28 o
  10  -7   7        2.86        3.53      1.52 o
  -8  -6   7        0.21        0.33      2.11 o
  -7  -6   7        2.77        0.30      1.30 o
  -6  -6   7        0.82       -0.14      1.00 o
  -5  -6   7        0.42        0.30      0.63 o
  -4  -6   7        0.05        0.00      0.50 o
  -3  -6   7       19.35       22.53      1.15 o
  -2  -6   7       16.61       14.71      1.23 o
  -1  -6   7      858.96      872.39     17.08 o
   0  -6   7       58.43       58.00      1.46 o
   1  -6   7        2.92        1.81      0.43 o
   2  -6   7        0.13       -0.34      0.34 o
   3  -6   7        2.75        3.24      0.55 o
   4  -6   7        1.50        0.36      0.66 o
   5  -6   7        1.41        1.93      0.55 o
   6  -6   7        9.36        7.05      1.34 o
   7  -6   7        2.37        0.90      1.17 o
   8  -6   7        0.12       -0.89      1.67 o
   9  -6   7        0.26        2.26      1.33 o
  10  -6   7        2.48        2.44      1.44 o
  -8  -5   7        4.94        7.63      1.77 o
  -7  -5   7        5.07        6.50      1.04 o
  -6  -5   7        4.40        4.04      0.83 o
  -5  -5   7        0.25        1.62      0.67 o
  -4  -5   7       17.51       18.00      1.65 o
  -3  -5   7        7.19        6.42      0.71 o
  -2  -5   7       71.58       75.76      2.26 o
  -1  -5   7       84.97       78.75      1.76 o
   0  -5   7      113.34      110.84      2.13 o
   1  -5   7        0.03       -0.01      0.22 o
   2  -5   7        4.13        5.27      0.47 o
   3  -5   7      166.06      165.34      4.10 o
   4  -5   7        0.72        1.31      0.48 o
   5  -5   7       34.90       34.62      2.34 o
   6  -5   7        4.92        4.23      1.14 o
   7  -5   7        4.95        3.71      1.25 o
   8  -5   7        8.06        6.23      2.34 o
   9  -5   7        0.45       -0.14      1.15 o
  10  -5   7        0.00        0.77      1.36 o
  -9  -4   7        0.88        2.38      1.61 o
  -8  -4   7        0.22        0.90      1.33 o
  -7  -4   7        0.07       -0.61      0.61 o
  -6  -4   7        0.62        0.35      0.62 o
  -5  -4   7        9.93        8.43      0.89 o
  -4  -4   7       92.27       99.65      2.77 o
  -3  -4   7      134.37      132.00      4.78 o
  -2  -4   7      178.25      172.88      4.20 o
  -1  -4   7       87.98       84.96      1.44 o
   0  -4   7        0.00        0.38      0.18 o
   1  -4   7        0.25        0.35      0.37 o
   2  -4   7      103.56      101.95      2.11 o
   3  -4   7        8.12        8.66      0.74 o
   4  -4   7        0.24       -0.21      0.52 o
   5  -4   7        2.72        1.36      1.01 o
   6  -4   7        0.00       -0.63      0.90 o
   7  -4   7        1.42        3.17      1.25 o
   8  -4   7        1.11        1.60      1.07 o
   9  -4   7        1.85        1.92      1.23 o
  10  -4   7        9.53       13.29      2.22 o
  -9  -3   7        0.78       -0.65      1.28 o
  -8  -3   7        5.15        4.73      0.97 o
  -7  -3   7        0.11        0.15      0.62 o
  -6  -3   7        3.83        6.88      0.84 o
  -5  -3   7        1.07        0.86      0.70 o
  -4  -3   7       40.58       45.31      1.55 o
  -3  -3   7      199.98      200.42      4.79 o
  -2  -3   7       34.32       38.15      0.96 o
  -1  -3   7       87.20       91.78      1.50 o
   0  -3   7      297.02      288.30      4.25 o
   1  -3   7      267.04      287.65      5.55 o
   2  -3   7       23.05       28.49      0.70 o
   3  -3   7        2.65        2.63      0.47 o
   4  -3   7        2.99        3.22      0.65 o
   5  -3   7       26.49       20.66      2.89 o
   6  -3   7       14.54       13.38      1.61 o
   7  -3   7        8.97       10.58      1.55 o
   8  -3   7        0.14        0.02      1.09 o
   9  -3   7        5.28        4.20      1.47 o
  10  -3   7        1.97        0.65      1.37 o
 -10  -2   7        0.78        1.33      1.61 o
  -9  -2   7        0.04        1.14      1.31 o
  -8  -2   7        0.03        0.14      0.70 o
  -7  -2   7       28.64       29.64      1.57 o
  -6  -2   7       27.98       31.87      1.60 o
  -5  -2   7      197.86      184.00      5.23 o
  -4  -2   7       69.45       69.25      2.35 o
  -3  -2   7       32.17       35.52      0.78 o
  -2  -2   7      123.31      128.17      2.96 o
  -1  -2   7       12.21       11.60      0.35 o
   0  -2   7       20.13       23.97      0.52 o
   1  -2   7       38.70       34.80      1.02 o
   2  -2   7       82.56       85.10      1.54 o
   3  -2   7        4.15        4.07      0.26 o
   4  -2   7       30.81       33.44      1.54 o
   5  -2   7        5.73        5.05      1.72 o
   6  -2   7        7.86       10.38      1.45 o
   7  -2   7        6.61        8.58      2.06 o
   8  -2   7       34.41       40.10      3.89 o
   9  -2   7       18.27       20.65      2.14 o
  10  -2   7       11.12       10.82      1.98 o
 -10  -1   7        0.86        1.67      1.45 o
  -9  -1   7       39.27       50.10      3.67 o
  -8  -1   7        3.15        3.85      0.81 o
  -7  -1   7        9.24        7.12      0.97 o
  -6  -1   7      152.03      144.53      4.31 o
  -5  -1   7      253.08      217.91      6.01 o
  -4  -1   7       82.57       80.49      2.17 o
  -3  -1   7       74.64       73.28      1.40 o
  -2  -1   7       31.80       31.53      0.61 o
  -1  -1   7      144.03      114.19      1.97 o
   0  -1   7        1.45        3.01      0.28 o
   1  -1   7        0.19        0.92      0.22 o
   2  -1   7      139.19      130.18      2.89 o
   3  -1   7        3.55        5.27      0.27 o
   4  -1   7        5.09        7.51      0.52 o
   5  -1   7       51.83       51.74      2.17 o
   6  -1   7        0.47        0.96      1.04 o
   7  -1   7        9.46        7.65      1.46 o
   8  -1   7       20.51       25.12      7.51 o
   9  -1   7        9.48       11.44      2.50 o
  10  -1   7        0.34       -1.36      1.36 o
 -10   0   7        0.17       -0.25      1.61 o
  -9   0   7        6.66        6.93      1.52 o
  -8   0   7       11.19       10.53      1.07 o
  -7   0   7       79.84       78.69      2.77 o
  -6   0   7       86.90       86.74      2.91 o
  -5   0   7      131.05      126.41      3.74 o
  -4   0   7        8.21        5.59      0.41 o
  -3   0   7        9.26       14.08      0.41 o
  -2   0   7       30.14       31.15      0.65 o
  -1   0   7        0.01        0.22      0.20 o
   0   0   7      371.48      355.44      8.11 o
   1   0   7      599.30      612.41     16.10 o
   2   0   7      288.67      275.49      6.54 o
   3   0   7       56.53       47.79      1.24 o
   4   0   7      199.10      200.01      4.83 o
   5   0   7        2.65        3.69      0.90 o
   6   0   7       49.75       50.15      4.70 o
   7   0   7        0.92        1.97      0.61 o
   8   0   7       22.13       28.85      2.61 o
   9   0   7        8.35        9.97      1.78 o
  10   0   7        2.32        1.89      2.22 o
 -11   1   7        0.35        0.13      1.72 o
 -10   1   7        5.85        6.17      1.55 o
  -9   1   7        3.50       -0.24      1.12 o
  -8   1   7        9.54        8.35      0.96 o
  -7   1   7       90.14       76.80      2.69 o
  -6   1   7       25.38       23.07      1.24 o
  -5   1   7       24.78       17.38      1.01 o
  -4   1   7       13.29        8.32      0.44 o
  -3   1   7       11.15       15.95      0.70 o
  -2   1   7       90.32       82.36      1.62 o
  -1   1   7      218.15      218.63      4.55 o
   0   1   7       17.90       23.63      2.09 o
   1   1   7      200.24      205.39      5.79 o
   2   1   7       18.48       14.03      1.00 o
   3   1   7       21.57       28.55      1.53 o
   4   1   7      192.30      192.27      4.70 o
   5   1   7        5.88        5.99      0.72 o
   6   1   7       40.22       44.05      1.54 o
   7   1   7       19.39       18.58      2.12 o
   8   1   7        2.23        2.90      0.96 o
   9   1   7        5.88        5.83      2.78 o
 -11   2   7        0.18        0.65      1.50 o
 -10   2   7        0.03        0.33      1.13 o
  -9   2   7        0.74       -0.25      1.22 o
  -8   2   7       32.79       33.60      1.70 o
  -7   2   7       15.44       14.62      1.04 o
  -6   2   7        6.94        7.76      0.78 o
  -5   2   7        4.82        4.92      0.63 o
  -4   2   7       41.16       41.41      0.97 o
  -3   2   7       62.81       64.68      1.45 o
  -2   2   7       55.13       53.18      1.13 o
  -1   2   7       58.77       58.28      1.52 o
   0   2   7      274.54      278.74      7.66 o
   1   2   7       26.91       29.60      2.54 o
   2   2   7       50.36       60.95      2.90 o
   3   2   7        2.71        1.13      0.68 o
   4   2   7       31.20       34.16      1.62 o
   5   2   7       11.09       12.19      0.83 o
   6   2   7       20.17       21.79      1.66 o
   7   2   7        2.40        2.24      1.13 o
   8   2   7        0.95        0.73      1.04 o
   9   2   7        0.21        1.52      1.24 o
 -11   3   7        0.08        0.90      3.00 o
 -10   3   7       10.07       10.83      1.71 o
  -9   3   7        5.07        1.15      1.22 o
  -8   3   7       11.28       10.96      0.97 o
  -7   3   7       14.63       14.56      0.99 o
  -6   3   7       35.67       35.68      1.52 o
  -5   3   7        7.20        5.68      0.45 o
  -4   3   7        8.00        6.47      0.38 o
  -3   3   7      156.13      157.90      2.93 o
  -2   3   7        0.02       -0.11      0.25 o
  -1   3   7        0.00        0.34      0.25 o
   0   3   7        1.97        1.58      0.25 o
   1   3   7       93.26      106.13      3.38 o
   2   3   7       38.10       43.56      1.46 o
   3   3   7       81.55       66.27      2.06 o
   4   3   7      183.97      175.41      4.50 o
   5   3   7        0.89        0.66      0.71 o
   6   3   7        0.19        0.71      0.82 o
   7   3   7        0.01       -0.39      0.82 o
   8   3   7        0.04       -0.64      0.80 o
 -11   4   7        0.37        0.00      1.19 o
 -10   4   7        6.42        5.30      1.39 o
  -9   4   7        3.51        2.45      1.11 o
  -8   4   7       11.23       11.90      1.00 o
  -7   4   7       43.27       39.14      1.71 o
  -6   4   7       93.54       87.23      2.12 o
  -5   4   7        3.36        2.82      0.37 o
  -4   4   7      107.08      109.39      2.49 o
  -3   4   7       45.73       41.73      1.05 o
  -2   4   7        5.62        4.28      0.58 o
  -1   4   7        8.73        5.51      0.36 o
   0   4   7        1.95        1.54      0.26 o
   1   4   7       24.13       18.61      0.87 o
   2   4   7        0.67        0.35      0.27 o
   3   4   7       11.60       11.76      0.95 o
   4   4   7        0.88        0.65      0.44 o
   5   4   7        1.13        0.43      0.77 o
   6   4   7        1.52        0.81      1.11 o
   7   4   7        0.64        1.38      0.92 o
   8   4   7        1.30        0.63      1.85 o
 -11   5   7        2.73        2.44      1.78 o
 -10   5   7        0.03        0.85      1.11 o
  -9   5   7        8.44        9.55      3.00 o
  -8   5   7       19.47       18.29      1.21 o
  -7   5   7       41.93       44.28      1.83 o
  -6   5   7        1.62        0.42      0.38 o
  -5   5   7       20.00       20.02      0.78 o
  -4   5   7       13.03        9.82      0.59 o
  -3   5   7       68.17       72.91      1.80 o
  -2   5   7        6.35        3.59      0.53 o
  -1   5   7       14.38       18.50      0.74 o
   0   5   7        7.66        7.00      0.50 o
   1   5   7        8.27        9.26      0.58 o
   2   5   7       47.45       43.16      1.37 o
   3   5   7       14.10       11.76      0.71 o
   4   5   7        4.15        3.46      0.73 o
   5   5   7        0.10       -0.42      0.77 o
   6   5   7        0.06       -0.08      0.85 o
   7   5   7        1.52        4.86      3.11 o
 -11   6   7        0.55        0.29      1.84 o
 -10   6   7       11.71       11.64      2.22 o
  -9   6   7        4.17        4.42      1.23 o
  -8   6   7       43.12       42.09      2.58 o
  -7   6   7       35.85       35.44      1.25 o
  -6   6   7       47.43       47.84      1.43 o
  -5   6   7       69.40       76.15      1.78 o
  -4   6   7      118.25      118.97      3.06 o
  -3   6   7       24.12       22.93      0.85 o
  -2   6   7        0.98        1.72      0.63 o
  -1   6   7        4.53        5.81      0.47 o
   0   6   7       29.62       27.40      1.28 o
   1   6   7        4.11        2.77      0.46 o
   2   6   7        3.09        2.07      0.49 o
   3   6   7        0.12        0.10      0.47 o
   4   6   7        3.97        4.38      1.17 o
   5   6   7        4.15        4.39      1.28 o
   6   6   7        4.55        6.04      1.44 o
 -11   7   7        0.21       -1.06      1.06 o
 -10   7   7        0.19       -0.52      1.11 o
  -9   7   7        7.50        6.50      1.36 o
  -8   7   7        1.31        2.31      1.95 o
  -7   7   7       17.92       19.39      0.93 o
  -6   7   7        0.03       -0.36      0.36 o
  -5   7   7       43.34       46.63      1.43 o
  -4   7   7      114.52      126.52      2.93 o
  -3   7   7        2.69        3.29      0.43 o
  -2   7   7        0.37       -0.12      0.32 o
  -1   7   7        0.91        0.34      0.26 o
   0   7   7        0.00        0.18      0.37 o
   1   7   7        0.03        1.76      0.48 o
   2   7   7        0.72       -0.28      0.79 o
   3   7   7        0.75        0.37      1.72 o
   4   7   7        3.16        2.86      1.23 o
   5   7   7        0.35        1.77      2.28 o
 -10   8   7       13.82       18.08      3.06 o
  -9   8   7       20.23       18.29      1.84 o
  -8   8   7        7.24        6.99      1.59 o
  -7   8   7        5.83        4.85      0.80 o
  -6   8   7        3.93        5.11      0.58 o
  -5   8   7       22.37       25.69      1.52 o
  -4   8   7        7.77        6.58      0.54 o
  -3   8   7        3.33        2.95      0.67 o
  -2   8   7        0.04       -0.08      0.36 o
  -1   8   7        2.26        4.65      0.44 o
   0   8   7        1.44       -0.50      0.67 o
   1   8   7        0.06        0.15      0.91 o
   2   8   7        3.05        3.29      1.15 o
   3   8   7        0.05        0.31      1.06 o
   4   8   7       15.26       16.58      1.98 o
   5   8   7        1.11        0.67      1.56 o
 -10   9   7        0.31       -0.42      1.11 o
  -9   9   7        0.29       -0.33      1.11 o
  -8   9   7        1.09        1.16      1.11 o
  -7   9   7       10.08        9.79      1.12 o
  -6   9   7        1.00        0.77      0.67 o
  -5   9   7       48.05       49.31      1.91 o
  -4   9   7       13.30       13.35      1.20 o
  -3   9   7        7.89        8.38      0.66 o
  -2   9   7        0.42        0.34      0.40 o
  -1   9   7        0.26       -0.11      0.93 o
   0   9   7        0.21        1.49      0.99 o
   1   9   7        1.41       -0.27      1.45 o
   2   9   7        1.29        1.31      1.17 o
   3   9   7        5.36        3.94      1.33 o
  -9  10   7        0.60       -0.33      1.45 o
  -8  10   7       19.63       24.91      2.17 o
  -7  10   7        5.86        8.92      1.38 o
  -6  10   7        1.41        0.80      0.87 o
  -5  10   7        2.87        0.98      0.74 o
  -4  10   7        2.56        3.24      1.15 o
  -3  10   7        3.20        2.65      1.15 o
  -2  10   7        5.71        6.45      1.33 o
  -1  10   7        0.02        0.06      1.04 o
   0  10   7        0.74        1.61      1.56 o
   1  10   7        3.47        4.14      1.39 o
   2  10   7        5.81        5.15      2.45 o
  -8  11   7        0.34        0.83      1.09 o
  -7  11   7        0.21       -0.56      0.88 o
  -6  11   7        0.21        1.44      0.89 o
  -5  11   7        0.00       -0.38      0.74 o
  -4  11   7        0.89        1.44      1.17 o
  -3  11   7        0.08       -1.30      1.67 o
  -2  11   7        4.95        5.08      1.44 o
  -1  11   7        1.88        1.50      1.67 o
   0  11   7        6.87        6.85      2.34 o
  -6  12   7        0.56        0.73      1.48 o
  -5  12   7        6.64       10.37      1.32 o
  -4  12   7        5.90        6.79      1.55 o
  -3  12   7        0.52       -0.35      1.56 o
  -2  12   7        2.02        5.25      1.55 o
   0 -12   8        0.74        3.78      2.34 o
   1 -12   8        0.20       -1.67      1.67 o
   2 -12   8        0.77        0.11      2.00 o
   3 -12   8        0.79        0.56      1.78 o
   4 -12   8        1.50        2.30      1.41 o
   5 -12   8        9.17       10.40      1.78 o
   6 -12   8        5.74        6.43      2.56 o
  -2 -11   8        0.57       -1.78      1.78 o
  -1 -11   8        0.45       -1.78      1.78 o
   0 -11   8        0.15       -0.11      1.67 o
   1 -11   8        1.81       -0.56      1.56 o
   2 -11   8        6.35        4.56      2.00 o
   3 -11   8        0.00        1.38      1.25 o
   4 -11   8        0.01        0.27      1.67 o
   5 -11   8        3.96        4.50      1.49 o
   6 -11   8        0.32        1.61      1.28 o
   7 -11   8        0.06       -0.65      1.12 o
   8 -11   8        2.49        4.93      1.72 o
  -3 -10   8        0.00        0.89      1.89 o
  -2 -10   8        0.00        1.00      1.78 o
  -1 -10   8        0.89        0.89      1.78 o
   0 -10   8        0.31        0.53      0.71 o
   1 -10   8        3.28        4.13      0.86 o
   2 -10   8        0.28       -0.21      0.84 o
   3 -10   8        8.98        7.44      1.39 o
   4 -10   8        7.72        7.70      1.33 o
   5 -10   8        1.89        2.73      1.28 o
   6 -10   8       14.35       15.56      1.93 o
   7 -10   8       12.74       14.87      2.04 o
   8 -10   8        2.14        4.25      1.61 o
  -5  -9   8        1.11       -1.45      1.89 o
  -4  -9   8        5.00        3.45      2.00 o
  -3  -9   8        5.18        7.67      2.22 o
  -2  -9   8        5.39        5.57      0.94 o
  -1  -9   8        1.84        2.70      0.86 o
   0  -9   8        0.48        1.15      0.70 o
   1  -9   8        3.40        4.50      0.84 o
   2  -9   8        0.13        0.96      0.67 o
   3  -9   8        0.01       -0.31      0.72 o
   4  -9   8        9.98       11.62      0.93 o
   5  -9   8        1.85        1.96      0.67 o
   6  -9   8       28.01       25.90      2.78 o
   7  -9   8        4.40        6.82      3.78 o
   8  -9   8        0.22        2.11      2.00 o
   9  -9   8        2.43        3.19      1.41 o
  -6  -8   8        0.78        1.89      2.11 o
  -5  -8   8        0.00        0.33      1.67 o
  -4  -8   8        0.63        0.39      1.10 o
  -3  -8   8        5.17        9.76      1.59 o
  -2  -8   8       12.19       10.80      1.05 o
  -1  -8   8       24.61       26.78      1.54 o
   0  -8   8       18.71       12.52      1.06 o
   1  -8   8       21.24       20.47      1.29 o
   2  -8   8        1.20        1.22      0.46 o
   3  -8   8        1.16        0.67      0.49 o
   4  -8   8        0.03        0.90      0.55 o
   5  -8   8        1.42       -0.20      0.55 o
   6  -8   8        0.24        0.38      0.59 o
   7  -8   8        0.14        1.00      1.89 o
   8  -8   8        4.21        2.67      2.00 o
   9  -8   8        1.27        4.05      1.42 o
  -7  -7   8        2.71        1.67      2.22 o
  -6  -7   8        6.72        9.49      1.76 o
  -5  -7   8        0.10        0.73      1.17 o
  -4  -7   8        2.04        1.76      0.74 o
  -3  -7   8        0.19        1.18      0.66 o
  -2  -7   8       19.21       14.07      0.98 o
  -1  -7   8      117.10      125.74      3.97 o
   0  -7   8       26.62       26.16      1.63 o
   1  -7   8        0.12        0.85      0.52 o
   2  -7   8        6.42        6.15      0.58 o
   3  -7   8        2.00        1.12      0.49 o
   4  -7   8        6.94        7.32      0.71 o
   5  -7   8        0.00        0.29      0.51 o
   6  -7   8        9.10        8.11      1.23 o
   7  -7   8        7.21        3.89      2.11 o
   8  -7   8        2.18        3.34      2.11 o
   9  -7   8        0.04        0.01      1.17 o
  10  -7   8        0.35        0.33      1.84 o
  -7  -6   8        0.33       -0.62      2.06 o
  -6  -6   8        7.32        7.60      1.57 o
  -5  -6   8        0.02        0.87      0.70 o
  -4  -6   8        1.37        2.17      1.04 o
  -3  -6   8      102.33      103.47      2.96 o
  -2  -6   8      106.66      122.63      3.32 o
  -1  -6   8        8.96       11.56      0.84 o
   0  -6   8        8.22        8.26      0.70 o
   1  -6   8       11.05        9.95      1.22 o
   2  -6   8        0.37        1.02      0.41 o
   3  -6   8       30.08       28.51      1.51 o
   4  -6   8        0.37        0.02      0.47 o
   5  -6   8        2.38        0.64      0.62 o
   6  -6   8        2.45        2.81      0.65 o
   7  -6   8        1.59        2.78      2.00 o
   8  -6   8        0.00        1.78      1.89 o
   9  -6   8        0.13        1.07      1.39 o
  10  -6   8        1.07        1.18      1.42 o
  -8  -5   8        0.88        1.61      1.84 o
  -7  -5   8        0.33       -0.15      1.22 o
  -6  -5   8        1.02        1.29      1.32 o
  -5  -5   8        0.16        1.01      0.63 o
  -4  -5   8        2.87        1.97      0.68 o
  -3  -5   8       17.94       12.67      1.27 o
  -2  -5   8       45.10       47.08      2.18 o
  -1  -5   8       40.32       37.32      1.42 o
   0  -5   8       34.53       37.45      1.10 o
   1  -5   8        0.32        0.23      0.43 o
   2  -5   8       37.76       42.04      1.51 o
   3  -5   8       43.40       47.70      2.28 o
   4  -5   8        1.54        0.65      0.66 o
   5  -5   8        6.14        5.11      0.65 o
   6  -5   8        5.43        6.17      1.37 o
   7  -5   8        4.88        2.12      1.17 o
   8  -5   8        0.76       -1.67      1.67 o
   9  -5   8        0.37        0.39      1.25 o
  10  -5   8        0.01       -0.36      1.36 o
  -9  -4   8        1.19        0.77      1.67 o
  -8  -4   8       18.17       20.39      2.45 o
  -7  -4   8        0.43       -0.83      1.10 o
  -6  -4   8        1.80        2.20      0.75 o
  -5  -4   8        0.02        0.36      0.61 o
  -4  -4   8       25.22       27.92      1.47 o
  -3  -4   8       19.45       17.81      0.97 o
  -2  -4   8       17.92       15.57      0.85 o
  -1  -4   8       68.40       68.03      1.74 o
   0  -4   8       14.43       12.38      0.53 o
   1  -4   8       42.22       41.60      2.00 o
   2  -4   8       13.03       12.62      0.61 o
   3  -4   8        5.08        6.11      0.76 o
   4  -4   8        3.50        2.40      0.50 o
   5  -4   8       61.33       59.27      2.22 o
   6  -4   8       83.61       85.33      7.73 o
   7  -4   8       28.13       25.87      3.39 o
   8  -4   8        0.34        0.67      1.89 o
   9  -4   8        0.21        0.49      1.25 o
  10  -4   8        2.90        3.84      1.66 o
  -9  -3   8        1.74        0.77      1.49 o
  -8  -3   8        1.18       -0.56      1.17 o
  -7  -3   8        0.87       -0.61      0.61 o
  -6  -3   8        5.24        5.34      0.85 o
  -5  -3   8       20.81       20.90      1.86 o
  -4  -3   8      168.49      177.80      5.08 o
  -3  -3   8      122.40      121.20      3.84 o
  -2  -3   8        2.62        1.28      0.40 o
  -1  -3   8       23.18       21.21      0.57 o
   0  -3   8        5.89        4.79      0.34 o
   1  -3   8       11.86        8.77      0.38 o
   2  -3   8        0.99        2.39      0.29 o
   3  -3   8       10.83       10.89      0.64 o
   4  -3   8        0.00       -0.31      0.31 o
   5  -3   8        4.17        5.27      1.50 o
   6  -3   8        2.86        3.42      1.25 o
   7  -3   8        0.58       -1.01      1.01 o
   8  -3   8        1.78        3.32      1.56 o
   9  -3   8        1.07        2.08      1.33 o
  10  -3   8        4.65        6.95      1.82 o
  -9  -2   8        1.69        1.45      1.33 o
  -8  -2   8        0.61        0.98      1.25 o
  -7  -2   8        1.42        2.43      0.74 o
  -6  -2   8        5.68        3.87      0.75 o
  -5  -2   8        6.06        5.94      1.09 o
  -4  -2   8       56.85       64.38      2.29 o
  -3  -2   8       41.08       41.82      1.39 o
  -2  -2   8       16.07       13.05      0.50 o
  -1  -2   8      122.80      122.30      1.94 o
   0  -2   8       29.55       27.38      0.71 o
   1  -2   8      113.75      113.68      2.41 o
   2  -2   8       12.31       12.57      0.38 o
   3  -2   8       57.35       48.39      2.01 o
   4  -2   8       35.19       31.49      1.08 o
   5  -2   8      136.38      132.18      5.50 o
   6  -2   8        4.20        4.72      1.56 o
   7  -2   8        0.75       -0.56      1.67 o
   8  -2   8        0.09        3.44      1.28 o
   9  -2   8        0.00       -0.77      1.95 o
  10  -2   8        0.05        1.62      1.56 o
 -10  -1   8        1.30        1.35      1.57 o
  -9  -1   8        1.54        3.72      2.06 o
  -8  -1   8        8.11        7.25      1.52 o
  -7  -1   8       17.46       16.44      1.15 o
  -6  -1   8       34.76       35.34      2.12 o
  -5  -1   8       13.52       17.56      1.55 o
  -4  -1   8        1.04       -0.28      0.38 o
  -3  -1   8        4.34        3.02      0.28 o
  -2  -1   8      177.80      211.82      3.16 o
  -1  -1   8      225.10      237.25      3.92 o
   0  -1   8      176.27      161.39      4.00 o
   1  -1   8        5.25        5.86      0.49 o
   2  -1   8       28.06       27.15      1.25 o
   3  -1   8       76.97       75.34      3.50 o
   4  -1   8        1.43        1.02      0.43 o
   5  -1   8        0.66       -0.61      1.06 o
   6  -1   8        6.21       11.94      3.28 o
   7  -1   8        3.81        2.89      2.11 o
   8  -1   8       11.58       13.14      3.34 o
   9  -1   8       20.93       22.85      2.34 o
 -10   0   8        0.35        1.46      1.47 o
  -9   0   8        3.28        2.37      3.06 o
  -8   0   8        1.25        0.39      0.65 o
  -7   0   8        5.16        2.96      0.70 o
  -6   0   8        2.23        2.12      0.62 o
  -5   0   8        1.81        3.95      0.62 o
  -4   0   8        6.54        7.57      0.51 o
  -3   0   8       21.83       23.59      0.59 o
  -2   0   8       66.48       63.44      1.14 o
  -1   0   8       64.12       70.48      1.85 o
   0   0   8      148.09      148.30      3.71 o
   1   0   8        4.39        2.81      0.83 o
   2   0   8      298.15      279.84      6.73 o
   3   0   8       59.59       56.80      2.28 o
   4   0   8        4.22        6.10      0.48 o
   5   0   8        8.23        8.53      1.05 o
   6   0   8        1.50       -0.12      1.01 o
   7   0   8        0.51        0.71      1.22 o
   8   0   8        7.13       12.70      1.79 o
   9   0   8        3.63        1.86      1.52 o
 -10   1   8        0.09        0.33      1.89 o
  -9   1   8        0.21       -1.75      1.84 o
  -8   1   8        0.44       -0.32      0.56 o
  -7   1   8      221.59      207.31      5.93 o
  -6   1   8       48.19       47.69      2.25 o
  -5   1   8        4.80        2.44      0.48 o
  -4   1   8       17.11       15.98      0.88 o
  -3   1   8        4.40        5.01      0.23 o
  -2   1   8        0.71        0.12      0.17 o
  -1   1   8       24.63       27.58      1.19 o
   0   1   8      262.92      261.18      6.45 o
   1   1   8      337.82      388.97     12.32 o
   2   1   8        9.37        6.97      1.03 o
   3   1   8       32.10       25.52      1.55 o
   4   1   8      103.33      119.00      4.05 o
   5   1   8       48.65       45.29      2.85 o
   6   1   8       23.15       24.64      1.63 o
   7   1   8        1.68        2.28      1.19 o
   8   1   8        0.83        0.51      1.04 o
   9   1   8        2.83        3.82      1.36 o
 -10   2   8        6.60        7.93      1.66 o
  -9   2   8        3.96        5.73      1.56 o
  -8   2   8        0.34        0.60      0.62 o
  -7   2   8       28.66       32.85      1.56 o
  -6   2   8        0.93        1.07      0.47 o
  -5   2   8      258.65      250.57      6.76 o
  -4   2   8      289.24      251.77      5.05 o
  -3   2   8        8.29        5.34      0.36 o
  -2   2   8        6.26        5.89      0.33 o
  -1   2   8      155.96      162.90      3.59 o
   0   2   8       36.51       36.29      1.71 o
   1   2   8      168.47      181.51      7.32 o
   2   2   8        0.89        0.33      0.88 o
   3   2   8        4.84        2.85      1.16 o
   4   2   8       44.26       47.20      1.93 o
   5   2   8        9.31       10.55      0.84 o
   6   2   8        0.24        0.64      0.94 o
   7   2   8        1.35        0.64      0.97 o
   8   2   8        2.91        4.81      1.35 o
 -11   3   8        0.23       -1.14      1.31 o
 -10   3   8        4.57        4.43      2.22 o
  -9   3   8        0.73       -0.34      1.03 o
  -8   3   8        0.68        0.10      0.55 o
  -7   3   8        4.17        3.54      0.70 o
  -6   3   8       10.92        8.44      0.87 o
  -5   3   8        1.77        0.48      0.79 o
  -4   3   8       28.91       33.16      0.91 o
  -3   3   8      112.67      109.07      2.54 o
  -2   3   8      139.11      145.41      2.99 o
  -1   3   8       52.02       47.53      1.37 o
   0   3   8       35.64       24.12      1.63 o
   1   3   8       24.91       21.69      0.97 o
   2   3   8        1.36       -0.18      0.61 o
   3   3   8        9.37       12.50      0.79 o
   4   3   8        4.22        4.54      0.77 o
   5   3   8       10.83       10.01      1.15 o
   6   3   8        1.27        0.02      0.81 o
   7   3   8        0.68        0.98      0.96 o
   8   3   8        0.01       -0.94      1.28 o
 -11   4   8        1.31        2.70      2.84 o
 -10   4   8        0.11        1.68      1.95 o
  -9   4   8        3.93        2.22      2.00 o
  -8   4   8       13.79       15.32      1.66 o
  -7   4   8        0.05        0.02      0.77 o
  -6   4   8        0.88        2.04      0.53 o
  -5   4   8        0.46        0.53      0.31 o
  -4   4   8       26.74       29.94      0.83 o
  -3   4   8       40.06       45.83      1.37 o
  -2   4   8        6.28        6.95      0.52 o
  -1   4   8        3.74        4.16      0.33 o
   0   4   8       18.00       14.92      0.67 o
   1   4   8        7.68        7.14      0.68 o
   2   4   8        0.67        0.93      0.32 o
   3   4   8        1.33        1.12      0.44 o
   4   4   8        0.01       -0.18      0.43 o
   5   4   8        4.50        5.10      1.05 o
   6   4   8        0.52        0.48      0.85 o
   7   4   8        0.01        0.33      0.95 o
 -11   5   8        0.33        2.78      2.22 o
 -10   5   8        1.07        1.34      1.25 o
  -9   5   8        1.90        2.02      1.15 o
  -8   5   8        6.16        5.37      1.19 o
  -7   5   8        9.46       10.30      1.09 o
  -6   5   8       12.41       14.97      0.97 o
  -5   5   8       14.15       13.60      0.80 o
  -4   5   8        3.14        1.58      0.35 o
  -3   5   8      175.90      161.48      4.06 o
  -2   5   8       29.70       26.47      1.15 o
  -1   5   8        0.26       -0.19      0.28 o
   0   5   8       66.92       70.88      1.86 o
   1   5   8       31.26       25.36      0.97 o
   2   5   8        1.29        0.76      0.36 o
   3   5   8        0.14        0.63      0.45 o
   4   5   8        0.76        1.01      0.84 o
   5   5   8        0.22        0.23      0.84 o
   6   5   8        0.01        0.87      0.95 o
 -10   6   8        0.10        0.49      1.06 o
  -9   6   8        1.17        1.11      1.01 o
  -8   6   8        9.29        6.68      1.25 o
  -7   6   8       47.24       50.39      2.01 o
  -6   6   8        1.75        1.51      0.41 o
  -5   6   8        0.00        0.24      0.33 o
  -4   6   8       62.69       77.12      2.15 o
  -3   6   8       38.33       40.41      1.48 o
  -2   6   8        6.83        7.89      0.80 o
  -1   6   8       33.18       32.90      1.22 o
   0   6   8        0.34        0.09      0.34 o
   1   6   8       18.40        9.92      0.70 o
   2   6   8        6.14        4.73      0.56 o
   3   6   8        2.08        0.12      1.00 o
   4   6   8        1.42        0.56      0.93 o
   5   6   8        0.67        0.15      1.39 o
   6   6   8        0.82        1.79      1.17 o
 -10   7   8        4.84        9.15      1.60 o
  -9   7   8        3.04        2.81      1.17 o
  -8   7   8       17.82       17.99      2.73 o
  -7   7   8        0.22        1.38      1.61 o
  -6   7   8       17.22       15.02      0.77 o
  -5   7   8       57.33       64.84      1.78 o
  -4   7   8        2.43        3.04      0.53 o
  -3   7   8       29.00       32.89      2.33 o
  -2   7   8        0.36        1.54      0.79 o
  -1   7   8        7.88        5.99      0.55 o
   0   7   8       15.52       15.68      0.90 o
   1   7   8        8.90        9.13      1.28 o
   2   7   8        0.02       -0.32      0.84 o
   3   7   8        2.50        2.27      1.11 o
   4   7   8       10.44       12.90      4.62 o
   5   7   8        3.17        1.82      1.25 o
 -10   8   8        5.84        9.65      1.71 o
  -9   8   8        0.31       -0.03      1.03 o
  -8   8   8        2.51        0.06      1.04 o
  -7   8   8        6.33        5.78      1.14 o
  -6   8   8        0.09       -0.55      0.55 o
  -5   8   8        0.94        2.47      0.52 o
  -4   8   8       24.02       25.00      1.32 o
  -3   8   8       18.09       25.71      1.05 o
  -2   8   8        1.14        2.74      0.78 o
  -1   8   8        2.76        3.79      1.28 o
   0   8   8        1.61        0.40      0.93 o
   1   8   8        0.37        2.02      1.09 o
   2   8   8        0.94        2.51      1.33 o
   3   8   8        9.58        9.70      1.58 o
   4   8   8        0.06        1.47      1.45 o
  -9   9   8        3.67        3.23      1.67 o
  -8   9   8        2.42        0.89      1.33 o
  -7   9   8        4.52        5.39      1.07 o
  -6   9   8       28.32       27.63      1.77 o
  -5   9   8       23.63       24.60      2.18 o
  -4   9   8        2.19        1.71      0.99 o
  -3   9   8       14.11       15.49      1.58 o
  -2   9   8        2.51        2.48      1.09 o
  -1   9   8        1.82        3.09      1.17 o
   0   9   8        1.42        2.29      1.07 o
   1   9   8        0.41       -0.10      1.67 o
   2   9   8        0.11       -0.91      1.04 o
   3   9   8        7.34        6.59      1.78 o
  -8  10   8        0.14        1.00      1.33 o
  -7  10   8        0.95        1.51      0.92 o
  -6  10   8        1.00        1.52      0.85 o
  -5  10   8        2.43        1.67      1.31 o
  -4  10   8       21.28       22.47      1.95 o
  -3  10   8       30.42       45.03      2.90 o
  -2  10   8        3.36        5.69      1.42 o
  -1  10   8        0.25       -1.01      1.01 o
   0  10   8        1.58       -0.78      1.09 o
   1  10   8        1.28        1.58      1.28 o
  -7  11   8        4.38        3.47      1.60 o
  -6  11   8        0.00        0.32      0.89 o
  -5  11   8        0.00       -0.37      0.78 o
  -4  11   8        3.92        8.01      2.56 o
  -3  11   8        1.76        3.51      1.61 o
  -2  11   8        0.14        0.58      1.23 o
  -1  11   8        0.04       -0.95      1.39 o
   1 -12   9        0.34        1.78      2.00 o
   2 -12   9        0.58       -0.56      1.78 o
   3 -12   9        0.00       -0.22      2.00 o
   4 -12   9        0.00        1.00      2.11 o
   5 -12   9        5.76        7.50      1.71 o
  -1 -11   9        0.02       -0.56      1.78 o
   0 -11   9        0.04       -0.56      1.78 o
   1 -11   9        5.30        8.56      2.45 o
   2 -11   9        2.54       -0.22      1.78 o
   3 -11   9        0.49        0.56      1.67 o
   4 -11   9        3.13        4.05      1.41 o
   5 -11   9        1.39        0.52      1.22 o
   6 -11   9        1.19        2.73      1.47 o
   7 -11   9        4.41        6.71      2.73 o
  -3 -10   9        0.25       -0.78      1.78 o
  -2 -10   9        0.42       -1.11      1.67 o
  -1 -10   9        0.28        1.89      1.78 o
   0 -10   9        0.22       -0.19      1.17 o
   1 -10   9        1.62        3.56      1.34 o
   2 -10   9        0.11        3.00      1.89 o
   3 -10   9        0.66        1.23      1.14 o
   4 -10   9        1.98        2.54      1.23 o
   5 -10   9        7.43       10.03      1.60 o
   6 -10   9        1.97        5.00      1.53 o
   7 -10   9        3.23        4.13      1.57 o
   8 -10   9        0.48        2.34      2.22 o
  -3  -9   9        0.04        2.00      1.89 o
  -2  -9   9        5.71        5.91      1.50 o
  -1  -9   9        0.62        0.85      1.17 o
   0  -9   9        0.01       -0.27      1.09 o
   1  -9   9        0.09        0.44      0.71 o
   2  -9   9        1.17        0.35      0.95 o
   3  -9   9        9.91       11.73      2.56 o
   4  -9   9        1.00        1.23      0.87 o
   5  -9   9       20.66       19.30      5.06 o
   6  -9   9       18.51       19.49      3.56 o
   7  -9   9        8.94       15.91      3.00 o
   8  -9   9        0.36        2.78      2.11 o
  -5  -8   9        2.39        2.00      1.89 o
  -4  -8   9       10.80        9.30      1.68 o
  -3  -8   9        3.61        1.47      1.20 o
  -2  -8   9       11.38        6.92      1.44 o
  -1  -8   9       10.46       11.38      1.07 o
   0  -8   9        0.96        0.90      1.21 o
   1  -8   9        1.75        1.24      0.65 o
   2  -8   9        5.83        4.04      0.72 o
   3  -8   9        1.33        1.42      0.54 o
   4  -8   9        6.86        5.67      0.74 o
   5  -8   9       11.75       15.67      1.52 o
   6  -8   9        4.83        4.12      2.22 o
   7  -8   9        1.99        6.01      2.34 o
   8  -8   9        4.05        2.45      2.11 o
   9  -8   9        4.49        3.23      2.45 o
  -6  -7   9        0.76        1.55      1.49 o
  -5  -7   9        1.24        3.90      1.44 o
  -4  -7   9        0.10       -0.49      1.11 o
  -3  -7   9       12.53       13.74      1.00 o
  -2  -7   9        6.64        7.82      0.96 o
  -1  -7   9        0.07        0.24      0.62 o
   0  -7   9       14.86       12.52      1.02 o
   1  -7   9        0.14        0.23      0.66 o
   2  -7   9       13.67       12.02      1.52 o
   3  -7   9        0.44        0.75      0.50 o
   4  -7   9       16.83       19.57      1.54 o
   5  -7   9        4.24        5.46      0.78 o
   6  -7   9       17.76       13.01      2.56 o
   7  -7   9        2.32        3.45      2.11 o
   8  -7   9        1.44        1.45      2.11 o
   9  -7   9        0.11       -0.78      2.11 o
  -7  -6   9        8.52       13.01      2.00 o
  -6  -6   9        2.87        3.49      1.44 o
  -5  -6   9        1.12        0.24      1.14 o
  -4  -6   9        1.48        2.31      0.75 o
  -3  -6   9        7.36        5.04      0.73 o
  -2  -6   9       88.96       88.77      3.16 o
  -1  -6   9       42.80       51.97      2.67 o
   0  -6   9        4.65        5.72      0.93 o
   1  -6   9        0.74        0.25      0.43 o
   2  -6   9        1.26        0.56      0.95 o
   3  -6   9       39.10       38.31      1.69 o
   4  -6   9        1.03        0.41      0.54 o
   5  -6   9        0.52        0.35      0.49 o
   6  -6   9        0.01        0.55      0.56 o
   7  -6   9       33.66       31.25      3.56 o
   8  -6   9        7.15        3.67      2.22 o
   9  -6   9        0.00        1.73      1.31 o
  -8  -5   9        0.08        0.58      1.52 o
  -7  -5   9        0.04       -0.68      1.28 o
  -6  -5   9        0.02        0.44      1.17 o
  -5  -5   9        4.29        3.07      0.77 o
  -4  -5   9        0.12       -0.25      0.55 o
  -3  -5   9       19.29       20.57      1.83 o
  -2  -5   9       23.02       27.26      1.23 o
  -1  -5   9       17.19       17.66      0.93 o
   0  -5   9       66.92       67.71      3.15 o
   1  -5   9       21.11       15.50      0.96 o
   2  -5   9        2.04        2.30      0.52 o
   3  -5   9        0.25        0.16      0.40 o
   4  -5   9       13.54       11.74      0.89 o
   5  -5   9        0.02        0.37      0.48 o
   6  -5   9        0.32       -0.16      0.49 o
   7  -5   9       10.13        8.79      2.56 o
   8  -5   9        0.26       -1.45      1.67 o
   9  -5   9        0.11        0.97      2.06 o
  -8  -4   9        1.42        3.41      1.52 o
  -7  -4   9        0.04        0.31      1.20 o
  -6  -4   9        2.49        3.04      1.25 o
  -5  -4   9        0.02       -0.03      0.55 o
  -4  -4   9        0.50        0.40      0.54 o
  -3  -4   9       19.45       20.35      1.24 o
  -2  -4   9        2.92        1.82      0.48 o
  -1  -4   9       88.31       85.17      2.39 o
   0  -4   9       18.46       17.86      1.17 o
   1  -4   9       20.29       26.81      1.12 o
   2  -4   9       18.02       11.11      0.75 o
   3  -4   9       25.30       21.80      1.29 o
   4  -4   9       16.45       13.23      0.89 o
   5  -4   9       29.24       27.34      1.35 o
   6  -4   9        4.56        3.75      0.67 o
   7  -4   9        0.37       -0.67      1.78 o
   8  -4   9        0.02       -0.44      1.89 o
   9  -4   9        1.29        2.03      1.33 o
  -9  -3   9       13.31       18.27      2.31 o
  -8  -3   9        9.85       13.68      1.96 o
  -7  -3   9        0.30       -0.95      1.28 o
  -6  -3   9        4.23        4.17      0.79 o
  -5  -3   9       39.03       46.87      1.96 o
  -4  -3   9       17.55       18.29      1.19 o
  -3  -3   9        5.03        4.24      0.61 o
  -2  -3   9       15.42       13.05      0.78 o
  -1  -3   9       53.04       57.49      1.47 o
   0  -3   9        0.33        0.35      0.35 o
   1  -3   9       35.17       32.35      1.03 o
   2  -3   9        5.26        4.53      0.43 o
   3  -3   9        0.71        0.26      0.47 o
   4  -3   9        0.61        1.01      0.40 o
   5  -3   9       47.69       50.03      2.23 o
   6  -3   9        5.01        3.75      1.28 o
   7  -3   9        3.26        1.45      2.00 o
   8  -3   9        0.00       -1.78      1.78 o
   9  -3   9        1.63        2.96      1.52 o
  -9  -2   9        0.03        0.25      1.42 o
  -8  -2   9        0.16       -1.09      1.09 o
  -7  -2   9        0.01        0.30      1.17 o
  -6  -2   9        3.28        4.62      1.14 o
  -5  -2   9        1.01        0.13      0.47 o
  -4  -2   9        5.36        5.35      0.63 o
  -3  -2   9       19.25       17.29      1.09 o
  -2  -2   9       40.18       34.73      1.03 o
  -1  -2   9        2.55        4.52      0.46 o
   0  -2   9        0.12        0.71      0.18 o
   1  -2   9       51.98       54.36      1.76 o
   2  -2   9       48.81       45.53      4.50 o
   3  -2   9       84.19       78.55      2.49 o
   4  -2   9       81.52       82.22      2.16 o
   5  -2   9       26.88       23.74      1.54 o
   6  -2   9        9.80       10.71      1.69 o
   7  -2   9        3.49        3.11      2.11 o
   8  -2   9        0.37        1.85      1.78 o
   9  -2   9        1.75        3.25      1.67 o
  -9  -1   9        3.43        4.14      1.52 o
  -8  -1   9        5.46        3.13      1.36 o
  -7  -1   9        2.14        0.91      1.07 o
  -6  -1   9        5.67        6.27      1.08 o
  -5  -1   9       21.92       18.76      1.30 o
  -4  -1   9        6.81        3.99      0.55 o
  -3  -1   9        9.50       10.20      0.54 o
  -2  -1   9       76.88       71.98      1.39 o
  -1  -1   9        2.05        2.81      0.41 o
   0  -1   9       80.33       83.52      2.02 o
   1  -1   9        0.06        0.51      0.51 o
   2  -1   9      178.10      169.72      3.82 o
   3  -1   9      396.61      429.26     22.58 o
   4  -1   9      167.60      170.24      6.72 o
   5  -1   9        0.49        0.62      0.41 o
   6  -1   9        6.73        4.49      1.44 o
   7  -1   9        0.26        0.56      1.89 o
   8  -1   9        0.86        2.19      1.33 o
   9  -1   9        0.18        3.20      1.52 o
 -10   0   9        4.71        4.58      1.62 o
  -9   0   9        2.83        2.84      1.31 o
  -8   0   9        3.99        4.85      1.33 o
  -7   0   9       10.34        8.44      1.02 o
  -6   0   9        4.28        4.21      0.71 o
  -5   0   9       33.95       31.44      1.39 o
  -4   0   9        8.17        5.75      1.27 o
  -3   0   9        3.53        3.66      0.29 o
  -2   0   9        0.82        0.74      0.24 o
  -1   0   9       13.25       15.81      0.72 o
   0   0   9        0.46        0.87      0.47 o
   1   0   9       36.78       37.03      1.39 o
   2   0   9      118.15      126.99      3.50 o
   3   0   9        2.17        1.33      0.81 o
   4   0   9        2.17       -0.07      1.45 o
   5   0   9        6.28        4.39      0.88 o
   6   0   9        1.03        2.78      1.89 o
   7   0   9        1.05        1.67      2.11 o
   8   0   9        5.86        9.01      1.66 o
 -10   1   9        0.02       -0.31      1.25 o
  -9   1   9        0.52       -0.85      1.45 o
  -8   1   9        3.70        3.06      1.20 o
  -7   1   9        5.13        4.89      0.78 o
  -6   1   9        0.00       -0.51      0.59 o
  -5   1   9       38.17       31.50      1.38 o
  -4   1   9        7.37        6.78      0.66 o
  -3   1   9        2.28        0.41      0.40 o
  -2   1   9       16.60       15.77      0.62 o
  -1   1   9      230.88      244.13      4.63 o
   0   1   9       79.91       80.30      2.38 o
   1   1   9      476.32      465.02     12.51 o
   2   1   9        0.64        0.10      0.78 o
   4   1   9        0.87        0.03      0.69 o
   5   1   9        6.62        6.28      1.22 o
   6   1   9        0.68       -1.78      1.78 o
   7   1   9        2.10        3.25      1.30 o
   8   1   9        2.50        2.26      1.18 o
 -10   2   9        0.27        0.84      1.39 o
  -9   2   9        0.02       -0.05      1.07 o
  -8   2   9        2.03       -0.01      0.99 o
  -7   2   9       16.62       22.71      1.30 o
  -6   2   9       50.89       53.61      2.06 o
  -5   2   9        1.10        0.10      0.42 o
  -4   2   9       10.73       11.84      0.60 o
  -3   2   9        6.60        4.26      0.77 o
  -2   2   9       28.55       25.28      1.44 o
  -1   2   9        0.98        0.84      0.37 o
   0   2   9       62.28       62.39      2.00 o
   1   2   9        1.09        3.50      0.89 o
   2   2   9        3.87        3.23      1.07 o
   3   2   9       17.65       20.17      1.45 o
   4   2   9        0.10       -0.19      0.71 o
   5   2   9       25.10       22.58      2.65 o
   6   2   9        1.49        1.19      1.03 o
   7   2   9        0.63        0.17      0.98 o
   8   2   9        0.05        0.98      1.10 o
 -10   3   9        0.34       -0.01      1.28 o
  -9   3   9        0.52       -0.27      1.09 o
  -8   3   9        2.74        5.26      2.00 o
  -7   3   9       29.31       33.66      1.60 o
  -6   3   9       15.62       14.84      1.01 o
  -5   3   9        0.02       -0.23      0.38 o
  -4   3   9       23.66       24.40      1.75 o
  -3   3   9        0.00       -0.05      0.45 o
  -2   3   9      371.84      351.57      7.29 o
  -1   3   9      253.95      226.12      4.48 o
   0   3   9       89.21       86.08      2.24 o
   1   3   9        0.49       -0.23      0.23 o
   2   3   9       12.76        9.70      0.67 o
   3   3   9       11.50       15.58      1.21 o
   4   3   9        0.08       -0.07      0.42 o
   5   3   9        0.00       -0.60      0.69 o
   6   3   9        0.02        0.03      0.83 o
   7   3   9        0.38       -0.51      1.95 o
 -10   4   9        5.06        4.91      1.52 o
  -9   4   9        5.55        7.04      3.23 o
  -8   4   9       28.69       28.83      4.34 o
  -7   4   9        0.88        0.27      0.49 o
  -6   4   9       13.23       11.99      1.60 o
  -5   4   9      146.38      156.08      4.87 o
  -4   4   9      141.55      143.96      4.19 o
  -3   4   9       21.53       27.17      1.22 o
  -2   4   9       47.52       49.23      1.49 o
  -1   4   9       41.35       46.28      1.64 o
   0   4   9       20.34       13.72      0.69 o
   1   4   9        4.31        3.02      0.48 o
   2   4   9        2.46        2.11      0.40 o
   3   4   9        0.10       -0.46      0.46 o
   4   4   9        1.28        2.01      1.10 o
   5   4   9        0.02       -0.10      0.79 o
   6   4   9        0.40        1.36      0.93 o
   7   4   9        0.71        0.57      1.10 o
 -10   5   9        0.20        0.01      1.13 o
  -9   5   9        0.00       -0.87      1.03 o
  -8   5   9        8.09        9.60      1.47 o
  -7   5   9       11.27        9.80      1.42 o
  -6   5   9        6.48        7.36      0.70 o
  -5   5   9       73.98       77.11      1.99 o
  -4   5   9      282.40      279.69      6.74 o
  -3   5   9      166.29      176.28      4.48 o
  -2   5   9       43.54       43.34      1.57 o
  -1   5   9        2.93        2.49      0.35 o
   0   5   9        4.48        6.03      0.49 o
   1   5   9        0.03       -0.13      0.33 o
   2   5   9        8.69        7.80      0.61 o
   3   5   9        0.41        0.95      0.83 o
   4   5   9        0.02        0.25      0.83 o
   5   5   9        0.14       -0.67      0.88 o
   6   5   9        1.26        2.68      1.16 o
 -10   6   9        6.42        7.10      1.60 o
  -9   6   9        0.35       -0.16      1.11 o
  -8   6   9        5.92        4.45      2.61 o
  -7   6   9        0.05       -0.24      0.93 o
  -6   6   9        1.47        1.22      0.48 o
  -5   6   9       14.67       17.98      1.00 o
  -4   6   9       19.09       15.26      0.98 o
  -3   6   9       16.35       13.05      1.02 o
  -2   6   9       27.03       26.80      1.43 o
  -1   6   9        0.43        0.01      0.54 o
   0   6   9        0.30        1.35      0.89 o
   1   6   9       28.72       28.35      1.21 o
   2   6   9        0.31       -0.82      1.28 o
   3   6   9        0.38        0.62      0.93 o
   4   6   9        1.40        0.65      1.11 o
   5   6   9        8.33       10.34      1.66 o
  -9   7   9        7.02       10.01      1.58 o
  -8   7   9        0.60       -0.49      0.96 o
  -7   7   9        0.11       -0.35      0.86 o
  -6   7   9        0.06        0.02      0.88 o
  -5   7   9        0.37        0.40      0.86 o
  -4   7   9       12.93        9.73      1.00 o
  -3   7   9        0.42        0.75      0.66 o
  -2   7   9        2.11        0.78      0.64 o
  -1   7   9        1.75        0.27      0.62 o
   0   7   9       21.66       23.29      1.87 o
   1   7   9        0.19        0.33      1.28 o
   2   7   9        3.11        4.19      1.22 o
   3   7   9        0.42       -0.26      1.50 o
   4   7   9        7.08        8.45      1.60 o
  -9   8   9        0.82        1.01      1.45 o
  -8   8   9        1.79        1.56      1.33 o
  -7   8   9        2.29        3.56      1.56 o
  -6   8   9       17.47       14.39      2.27 o
  -5   8   9       50.05       58.56      2.11 o
  -4   8   9        2.78        2.66      0.80 o
  -3   8   9        4.70        4.00      1.89 o
  -2   8   9        4.22        3.40      1.01 o
  -1   8   9        0.02       -0.83      0.83 o
   0   8   9        0.57       -0.79      0.88 o
   1   8   9        0.32       -0.93      0.93 o
   2   8   9        3.49        2.75      1.28 o
   3   8   9        0.20        0.73      1.23 o
  -8   9   9        0.81        2.34      1.45 o
  -7   9   9        1.52       -1.08      1.95 o
  -6   9   9        0.54        0.68      0.82 o
  -5   9   9       10.77       14.60      1.28 o
  -4   9   9        4.12        2.79      1.04 o
  -3   9   9       24.97       29.59      3.56 o
  -2   9   9        3.93        5.00      1.23 o
  -1   9   9        1.27       -0.41      0.98 o
   0   9   9        0.64       -0.67      0.96 o
   1   9   9        1.18        1.05      1.17 o
   2   9   9        0.02       -0.51      1.23 o
  -7  10   9        0.05       -1.30      1.39 o
  -6  10   9        1.20       -0.67      0.83 o
  -5  10   9        1.23        1.08      1.12 o
  -4  10   9        6.27        7.12      1.44 o
  -3  10   9        1.58        2.45      2.00 o
  -2  10   9        0.15       -0.37      1.14 o
  -1  10   9        1.32        2.80      1.28 o
   0  10   9        0.10       -1.08      1.17 o
  -5  11   9        5.22        5.20      1.13 o
  -4  11   9        5.38        4.57      1.42 o
  -3  11   9        0.17       -0.67      2.00 o
   0 -11  10        0.60        2.11      2.00 o
   1 -11  10        0.02        1.22      2.00 o
   2 -11  10        2.68        2.78      2.22 o
   3 -11  10        1.63        5.23      2.22 o
   4 -11  10        3.35        5.56      2.34 o
   5 -11  10        0.37        1.24      1.41 o
  -2 -10  10        0.48        2.78      2.00 o
  -1 -10  10        0.02       -1.06      2.06 o
   0 -10  10        4.25        7.43      1.69 o
   1 -10  10        3.52        4.28      1.61 o
   2 -10  10        0.48        2.45      1.89 o
   3 -10  10        2.45        1.89      1.89 o
   4 -10  10        0.00       -0.14      1.07 o
   5 -10  10        1.34        2.95      1.39 o
   6 -10  10        7.81        9.34      2.78 o
   7 -10  10        2.43        3.00      2.34 o
  -3  -9  10        3.79        4.23      2.34 o
  -2  -9  10        0.11       -0.51      1.20 o
  -1  -9  10        7.53        8.34      1.57 o
   0  -9  10        1.59        3.24      1.37 o
   1  -9  10        0.73        2.84      1.34 o
   2  -9  10        0.69        2.67      1.67 o
   3  -9  10        1.30        2.45      1.78 o
   4  -9  10        3.55        4.72      1.89 o
   5  -9  10        0.59        3.67      2.11 o
   6  -9  10        1.28        0.00      1.78 o
   7  -9  10        0.60        0.56      2.11 o
  -5  -8  10        0.50        0.56      2.22 o
  -4  -8  10        0.27       -1.78      1.78 o
  -3  -8  10       11.00       11.57      2.67 o
  -2  -8  10        0.02        0.54      1.12 o
  -1  -8  10        4.10        2.82      1.28 o
   0  -8  10        0.54       -0.39      1.50 o
   1  -8  10        3.77        3.78      1.36 o
   2  -8  10        0.08       -2.11      2.11 o
   3  -8  10        0.06       -1.45      1.45 o
   4  -8  10        2.79        2.60      1.17 o
   5  -8  10        5.99        5.34      2.11 o
   6  -8  10        5.79        9.01      2.56 o
   7  -8  10        0.61       -1.56      1.67 o
   8  -8  10        0.76        1.11      2.34 o
  -6  -7  10        0.19       -0.67      1.36 o
  -5  -7  10        1.91        1.63      1.45 o
  -4  -7  10        1.15        6.34      2.22 o
  -3  -7  10        0.02       -0.67      1.67 o
  -2  -7  10       16.16       23.13      2.06 o
  -1  -7  10       22.44       22.61      1.40 o
   0  -7  10       24.85       22.84      1.41 o
   1  -7  10        1.76        1.78      0.72 o
   2  -7  10        5.54        6.96      0.83 o
   3  -7  10        4.73        6.47      1.02 o
   4  -7  10        0.06       -0.57      0.99 o
   5  -7  10        2.34        2.79      1.25 o
   6  -7  10        8.25       10.68      2.56 o
   7  -7  10        0.00        0.44      2.00 o
   8  -7  10        8.73        5.56      2.45 o
  -6  -6  10        0.14        0.81      1.41 o
  -5  -6  10        0.01        0.62      1.17 o
  -4  -6  10        1.85        0.66      1.39 o
  -3  -6  10        2.18        0.41      1.06 o
  -2  -6  10       92.71       99.95      3.34 o
  -1  -6  10        3.17        3.85      0.72 o
   0  -6  10        0.06        0.61      0.57 o
   1  -6  10        1.67        2.00      0.64 o
   2  -6  10       24.32       28.94      1.44 o
   3  -6  10       20.88       26.75      1.95 o
   4  -6  10        0.04        0.11      0.49 o
   5  -6  10        4.56        6.16      1.41 o
   6  -6  10       11.50        9.34      2.45 o
   7  -6  10        0.46        1.45      2.00 o
   8  -6  10        1.70        2.89      2.34 o
   9  -6  10        0.07       -1.78      2.22 o
  -7  -5  10        6.33        6.29      1.71 o
  -6  -5  10        4.87        8.91      2.28 o
  -5  -5  10        0.35       -1.15      1.45 o
  -4  -5  10        5.46        7.19      1.33 o
  -3  -5  10        0.01       -0.42      0.54 o
  -2  -5  10        0.32        0.09      0.49 o
  -1  -5  10        0.82        0.26      0.48 o
   0  -5  10        7.80        7.95      0.83 o
   1  -5  10        1.36        1.67      0.50 o
   2  -5  10       17.87       20.11      1.15 o
   3  -5  10        0.66        0.64      0.48 o
   4  -5  10        0.56        0.21      0.48 o
   5  -5  10        2.79        2.69      0.73 o
   6  -5  10       10.15        7.23      2.45 o
   7  -5  10        2.98        3.56      2.22 o
   8  -5  10        0.71       -0.78      2.00 o
   9  -5  10        0.33        0.56      2.34 o
  -8  -4  10        0.00       -0.17      1.49 o
  -7  -4  10        2.10        0.56      1.31 o
  -6  -4  10        0.40        0.61      1.12 o
  -5  -4  10        0.04        1.56      1.15 o
  -4  -4  10        1.49        2.57      1.26 o
  -3  -4  10        5.04        5.91      0.76 o
  -2  -4  10       22.16       21.38      1.47 o
  -1  -4  10        5.34        5.27      0.65 o
   0  -4  10       16.11       11.92      1.49 o
   1  -4  10       21.92       15.02      0.82 o
   2  -4  10        0.54        1.30      0.39 o
   3  -4  10        6.45        8.11      0.67 o
   4  -4  10        0.01       -0.31      0.71 o
   5  -4  10        1.30        0.34      1.36 o
   6  -4  10        0.03       -0.89      1.56 o
   7  -4  10        2.62        1.00      2.00 o
   8  -4  10        0.06       -0.11      2.11 o
   9  -4  10        0.56        1.39      1.42 o
  -8  -3  10        0.00        1.93      1.47 o
  -7  -3  10        1.25        0.64      1.23 o
  -6  -3  10        3.31        1.94      1.78 o
  -5  -3  10       29.51       28.84      2.32 o
  -4  -3  10        0.33       -0.06      0.47 o
  -3  -3  10        6.75        6.36      0.69 o
  -2  -3  10        2.69        3.51      0.49 o
  -1  -3  10       55.36       55.71      1.71 o
   0  -3  10       35.00       34.95      1.40 o
   1  -3  10        9.80       10.62      1.02 o
   2  -3  10        5.26        5.45      0.50 o
   3  -3  10        0.27        0.30      0.48 o
   4  -3  10       33.08       29.03      1.47 o
   5  -3  10       15.85       13.95      2.00 o
   6  -3  10        2.51        0.67      1.89 o
   7  -3  10        0.11       -1.67      1.78 o
   8  -3  10        0.35       -1.78      1.78 o
   9  -3  10        0.75        3.82      1.52 o
  -9  -2  10        0.01        0.13      3.00 o
  -8  -2  10        0.62        0.61      1.28 o
  -7  -2  10        0.21       -1.04      1.04 o
  -6  -2  10        1.44        0.75      1.07 o
  -5  -2  10        0.05       -0.46      0.46 o
  -4  -2  10        0.03       -0.39      0.39 o
  -3  -2  10        0.51        0.37      0.38 o
  -2  -2  10       31.70       29.52      1.14 o
  -1  -2  10        6.77        4.61      0.29 o
   0  -2  10        5.99        5.61      0.67 o
   1  -2  10       65.93       67.11      2.65 o
   2  -2  10        8.24        7.50      1.08 o
   3  -2  10        0.02       -0.36      2.22 o
   4  -2  10       21.60       20.02      1.92 o
   5  -2  10        5.94        5.06      0.52 o
   6  -2  10        5.29        3.90      0.56 o
   7  -2  10        2.26        0.00      2.00 o
   8  -2  10        0.05       -1.11      2.22 o
  -9  -1  10        0.24       -0.28      1.50 o
  -8  -1  10        0.28        1.37      1.33 o
  -7  -1  10        0.64       -0.34      0.96 o
  -6  -1  10       18.05       18.32      1.20 o
  -5  -1  10       11.04        9.36      0.81 o
  -4  -1  10        0.14        0.15      0.39 o
  -3  -1  10       31.87       34.16      1.08 o
  -2  -1  10      179.02      188.13      5.51 o
  -1  -1  10        1.02        0.19      0.54 o
   0  -1  10       49.21       47.75      1.64 o
   1  -1  10       90.63       94.44      2.42 o
   2  -1  10      148.30      163.20      6.26 o
   3  -1  10       36.50       35.61      5.06 o
   4  -1  10       47.85       54.76      3.30 o
   5  -1  10        1.61        2.31      1.23 o
   6  -1  10        2.31        1.33      0.43 o
   7  -1  10        0.03       -0.22      1.78 o
   8  -1  10        3.06        4.75      1.54 o
  -9   0  10        0.06       -1.17      1.17 o
  -8   0  10        4.38        1.40      1.25 o
  -7   0  10        6.51        5.36      2.45 o
  -6   0  10        2.27        0.85      0.55 o
  -5   0  10        0.18        0.00      0.46 o
  -4   0  10        0.00       -0.32      0.39 o
  -3   0  10       12.51       12.26      0.66 o
  -2   0  10        0.02       -0.15      0.58 o
  -1   0  10        0.00       -0.35      0.37 o
   0   0  10       11.25        9.41      0.77 o
   1   0  10       10.55        9.92      0.79 o
   2   0  10      145.29      153.91      4.15 o
   3   0  10       18.06       13.92      1.69 o
   4   0  10        6.74        5.13      1.37 o
   5   0  10        0.28        1.78      1.78 o
   6   0  10        0.06       -0.44      1.67 o
   7   0  10        2.04        0.56      2.34 o
   8   0  10        1.18        2.47      1.56 o
  -9   1  10        0.05        0.29      1.31 o
  -8   1  10        0.46        0.11      1.67 o
  -7   1  10       29.74       29.98      2.45 o
  -6   1  10       18.30       16.95      1.14 o
  -5   1  10       69.83       70.28      2.38 o
  -4   1  10       47.63       43.34      1.26 o
  -3   1  10       11.44       11.20      1.39 o
  -2   1  10        9.71        7.62      0.49 o
  -1   1  10       48.95       43.83      1.71 o
   0   1  10       40.05       39.66      1.57 o
   1   1  10       98.86       95.15      2.76 o
   2   1  10       97.69      109.41      7.30 o
   3   1  10       10.52       12.35      2.45 o
   4   1  10        1.07       -0.67      1.78 o
   5   1  10        0.54        4.45      2.22 o
   6   1  10        3.21        3.23      2.22 o
   7   1  10        0.26       -0.33      2.22 o
 -10   2  10        0.04       -0.60      1.33 o
  -9   2  10        5.55        6.64      2.56 o
  -8   2  10        2.42        2.06      2.00 o
  -7   2  10        0.18        0.41      0.96 o
  -6   2  10       71.37       63.21      2.30 o
  -5   2  10       83.51       89.79      3.44 o
  -4   2  10        3.58        3.36      0.93 o
  -3   2  10       55.93       50.30      2.56 o
  -2   2  10       11.20        8.82      0.44 o
  -1   2  10       50.34       58.63      1.70 o
   0   2  10      113.10      119.95      2.90 o
   1   2  10       43.44       49.78      2.23 o
   2   2  10       12.39       16.39      1.58 o
   3   2  10        3.87        1.64      1.09 o
   4   2  10        5.55        6.74      1.42 o
   5   2  10        7.26       10.61      1.52 o
   6   2  10        0.45        0.80      1.04 o
   7   2  10        0.02        1.19      1.16 o
 -10   3  10        6.30        6.83      1.74 o
  -9   3  10        1.49        1.01      1.21 o
  -8   3  10        0.46        0.86      1.03 o
  -7   3  10       12.61       12.71      1.60 o
  -6   3  10       72.32       73.62      2.57 o
  -5   3  10       48.18       47.82      1.75 o
  -4   3  10        0.95        1.32      0.86 o
  -3   3  10        2.24        2.48      0.90 o
  -2   3  10       27.32       25.78      0.93 o
  -1   3  10       59.95       68.88      1.75 o
   0   3  10       10.78        8.89      0.68 o
   1   3  10       20.97       23.98      1.35 o
   2   3  10        5.93        5.97      0.54 o
   3   3  10        1.18        0.32      0.37 o
   4   3  10        2.46        2.77      0.91 o
   5   3  10        1.14        0.51      1.04 o
   6   3  10        1.19        2.59      1.24 o
 -10   4  10        0.18        0.08      1.31 o
  -9   4  10        2.88        1.56      1.25 o
  -8   4  10        3.96        3.31      1.61 o
  -7   4  10        1.18        2.56      1.07 o
  -6   4  10        1.10        1.09      0.49 o
  -5   4  10       11.35       11.84      1.69 o
  -4   4  10       63.73       67.48      3.87 o
  -3   4  10       74.54       82.23      2.46 o
  -2   4  10       35.16       33.28      1.20 o
  -1   4  10        7.88        6.08      0.60 o
   0   4  10        5.48        4.63      0.57 o
   1   4  10        4.76        3.45      0.52 o
   2   4  10        0.01       -0.31      0.31 o
   3   4  10        0.53        1.64      0.85 o
   4   4  10        7.92        7.57      1.17 o
   5   4  10        0.49        0.04      0.85 o
   6   4  10        1.37        2.53      1.27 o
  -9   5  10        5.79        2.87      1.36 o
  -8   5  10       16.84       16.80      1.82 o
  -7   5  10       11.82       14.14      1.95 o
  -6   5  10        0.06        0.13      0.40 o
  -5   5  10        0.00       -0.21      1.28 o
  -4   5  10        5.91        3.97      1.20 o
  -3   5  10        2.58        2.27      0.61 o
  -2   5  10        0.13        1.13      0.48 o
  -1   5  10        0.01        0.18      0.52 o
   0   5  10       11.74       11.76      0.66 o
   1   5  10        7.38        6.22      0.55 o
   2   5  10        2.83        2.46      0.89 o
   3   5  10        2.96        2.26      0.94 o
   4   5  10        0.45        0.63      1.01 o
   5   5  10        3.96        4.82      1.23 o
  -9   6  10        1.83        1.54      1.19 o
  -8   6  10        0.01        1.60      1.11 o
  -7   6  10        0.04       -0.04      2.11 o
  -6   6  10        3.82        3.29      1.11 o
  -5   6  10        0.00       -0.22      0.71 o
  -4   6  10        7.76        5.20      0.85 o
  -3   6  10       29.28       33.59      1.65 o
  -2   6  10        2.31        3.23      0.73 o
  -1   6  10        8.85        9.24      0.96 o
   0   6  10        0.39        1.11      0.93 o
   1   6  10        0.17       -0.07      0.84 o
   2   6  10        0.54        0.76      0.94 o
   3   6  10        0.17        1.46      1.03 o
   4   6  10        2.00        1.42      2.06 o
  -9   7  10        1.49        1.33      1.28 o
  -8   7  10        0.45        0.06      1.15 o
  -7   7  10        4.83        6.67      1.78 o
  -6   7  10        0.01        0.00      1.22 o
  -5   7  10        2.86        1.64      1.84 o
  -4   7  10        7.43        8.95      1.02 o
  -3   7  10       18.06       22.90      1.94 o
  -2   7  10        0.50        0.15      0.67 o
  -1   7  10        3.59        5.38      1.17 o
   0   7  10        9.48        7.79      1.31 o
   1   7  10        0.36        0.56      0.93 o
   2   7  10        0.00       -1.43      1.56 o
   3   7  10        0.71        0.60      1.17 o
  -8   8  10        6.80        2.89      1.56 o
  -7   8  10        1.52        1.78      1.45 o
  -6   8  10        0.07       -0.33      0.99 o
  -5   8  10        3.40        3.48      0.87 o
  -4   8  10       10.59        9.27      1.42 o
  -3   8  10        0.08        0.85      0.93 o
  -2   8  10        6.00        5.51      1.39 o
  -1   8  10        0.43       -0.08      1.39 o
   0   8  10        0.05       -0.59      1.00 o
   1   8  10        1.09        0.82      1.12 o
   2   8  10        0.23       -1.03      1.03 o
  -7   9  10        2.90        2.00      1.45 o
  -6   9  10        2.82        0.24      1.15 o
  -5   9  10        0.00        0.83      0.82 o
  -4   9  10        0.66        0.17      1.17 o
  -3   9  10       11.18       11.46      1.58 o
  -2   9  10        0.99        2.32      1.15 o
  -1   9  10        0.53        1.44      1.56 o
   0   9  10        0.11       -1.01      1.01 o
   1   9  10        1.73        1.66      1.25 o
  -5  10  10        0.79        2.21      1.12 o
  -4  10  10       12.30       11.08      1.68 o
  -3  10  10        0.03       -0.56      2.00 o
  -2  10  10        0.20       -1.11      1.78 o
   2 -11  11        2.75        2.34      2.22 o
   3 -11  11        5.34        9.01      2.67 o
  -1 -10  11        0.09        0.10      1.78 o
   0 -10  11        0.02        0.75      1.45 o
   1 -10  11        2.03        3.63      3.00 o
   2 -10  11        1.72        3.89      2.11 o
   3 -10  11        1.38        3.23      2.11 o
   4 -10  11        0.11       -1.00      1.78 o
   5 -10  11        0.40       -1.67      1.67 o
  -3  -9  11        0.49        1.00      2.22 o
  -2  -9  11        4.43        5.78      2.56 o
  -1  -9  11        9.03        7.31      1.68 o
   0  -9  11       16.27       20.18      2.16 o
   1  -9  11       10.22       13.42      1.89 o
   2  -9  11        0.14        0.44      1.78 o
   3  -9  11        0.31        0.67      1.67 o
   4  -9  11        1.35        0.89      1.78 o
   5  -9  11        0.28        0.33      2.00 o
   6  -9  11        0.04        1.11      1.89 o
  -4  -8  11        0.87        0.89      2.22 o
  -3  -8  11       10.19       10.57      2.78 o
  -2  -8  11        8.31        4.78      2.34 o
  -1  -8  11        6.32        5.18      1.57 o
   0  -8  11       10.96       14.70      1.88 o
   1  -8  11        2.80        3.12      1.36 o
   2  -8  11        2.75        3.57      1.45 o
   3  -8  11        3.06        4.34      1.89 o
   4  -8  11        2.13        3.00      2.00 o
   5  -8  11        0.01        0.89      1.89 o
   6  -8  11        0.26       -0.44      2.00 o
   7  -8  11        1.26        0.56      2.22 o
  -5  -7  11        0.48       -1.45      2.11 o
  -4  -7  11        0.02        1.22      2.00 o
  -3  -7  11        8.68       13.46      2.78 o
  -2  -7  11        0.63        0.22      2.00 o
  -1  -7  11        0.10        1.78      1.25 o
   0  -7  11        1.99        1.65      1.28 o
   1  -7  11        0.90        0.10      1.17 o
   2  -7  11        2.90        2.97      1.37 o
   3  -7  11        5.18        7.34      2.22 o
   4  -7  11        0.77        1.89      1.78 o
   5  -7  11        1.17        2.78      1.89 o
   6  -7  11        2.88        5.01      2.45 o
   7  -7  11        0.97        0.67      2.11 o
   8  -7  11        0.00       -1.00      2.22 o
  -6  -6  11        0.29        0.61      1.47 o
  -5  -6  11        0.04       -0.53      1.50 o
  -4  -6  11        2.72        1.67      1.67 o
  -3  -6  11       17.09       19.58      3.00 o
  -2  -6  11       20.47       25.36      3.34 o
  -1  -6  11        0.02       -0.41      1.15 o
   0  -6  11       20.32       21.97      1.66 o
   1  -6  11        0.06       -0.62      0.62 o
   2  -6  11        2.93        1.70      0.94 o
   3  -6  11        1.22       -0.56      1.56 o
   4  -6  11        0.37        2.64      1.22 o
   5  -6  11        0.87        1.22      1.78 o
   6  -6  11        0.63        0.78      1.89 o
   7  -6  11        7.10        8.12      2.78 o
   8  -6  11        0.30       -0.11      2.11 o
  -6  -5  11        1.08       -0.77      1.28 o
  -5  -5  11        0.08       -0.38      1.15 o
  -4  -5  11        7.40        7.13      1.45 o
  -3  -5  11        0.03       -0.33      1.78 o
  -2  -5  11       19.59       22.64      1.55 o
  -1  -5  11        6.12        6.08      0.74 o
   0  -5  11        7.15        6.92      1.44 o
   1  -5  11        1.25        0.68      0.49 o
   2  -5  11        2.85        3.32      0.59 o
   3  -5  11        2.79        4.50      0.59 o
   4  -5  11        3.29        2.33      1.13 o
   5  -5  11        0.72        0.52      1.07 o
   6  -5  11        0.78        3.34      2.22 o
   7  -5  11        0.04       -0.67      2.11 o
   8  -5  11        0.06        0.89      2.34 o
  -7  -4  11        0.40        1.98      1.44 o
  -6  -4  11        0.26       -0.85      1.15 o
  -5  -4  11        8.62        8.90      1.58 o
  -4  -4  11       18.40       20.03      1.90 o
  -3  -4  11        0.40        0.23      0.54 o
  -2  -4  11        4.74        5.02      0.72 o
  -1  -4  11       16.47       16.66      1.04 o
   0  -4  11        1.94        4.90      0.68 o
   1  -4  11       18.60       19.64      3.11 o
   2  -4  11        5.90        6.07      1.17 o
   3  -4  11        8.05        9.57      0.76 o
   4  -4  11        0.73        0.81      0.69 o
   5  -4  11        0.34        0.05      1.17 o
   6  -4  11        0.01        1.00      2.00 o
   7  -4  11        1.31        1.33      2.22 o
   8  -4  11        0.27       -1.89      2.11 o
  -8  -3  11        0.56        0.98      1.36 o
  -7  -3  11        4.59        2.69      1.67 o
  -6  -3  11        3.76        3.53      1.39 o
  -5  -3  11        0.71        0.41      1.12 o
  -4  -3  11        8.33        7.73      0.81 o
  -3  -3  11        0.56        0.35      0.86 o
  -2  -3  11        3.14        2.51      0.54 o
  -1  -3  11      103.16       98.90      3.13 o
   0  -3  11       57.36       53.86      1.82 o
   1  -3  11        0.58       -0.93      0.93 o
   2  -3  11        7.86        6.82      1.06 o
   3  -3  11       65.29       70.28      3.64 o
   4  -3  11       12.62       16.08      1.88 o
   5  -3  11        3.16        3.25      0.71 o
   6  -3  11        0.68       -1.78      1.78 o
   7  -3  11        0.03        3.00      2.22 o
   8  -3  11        0.01       -2.11      2.11 o
  -8  -2  11        1.25        2.14      1.44 o
  -7  -2  11        0.41        1.58      1.22 o
  -6  -2  11        3.15        2.15      1.15 o
  -5  -2  11        4.85        5.26      1.25 o
  -4  -2  11        9.05       10.64      0.87 o
  -3  -2  11       15.76       15.07      0.93 o
  -2  -2  11        9.05       10.61      0.56 o
  -1  -2  11        1.38        1.17      0.68 o
   0  -2  11        5.84        7.13      1.67 o
   1  -2  11        0.30        0.05      0.74 o
   2  -2  11        0.28        1.04      0.88 o
   3  -2  11       42.50       35.77      2.60 o
   4  -2  11        0.06       -1.28      2.17 o
   5  -2  11        2.09        3.45      2.11 o
   6  -2  11        0.24        1.78      2.11 o
   7  -2  11        0.19       -1.45      2.11 o
   8  -2  11        4.80        3.67      2.56 o
  -8  -1  11        0.57        1.42      1.61 o
  -7  -1  11        1.44       -1.01      1.01 o
  -6  -1  11        4.43        3.83      1.95 o
  -5  -1  11       19.26       18.65      1.48 o
  -4  -1  11       14.49       14.09      0.94 o
  -3  -1  11       84.90       83.01      2.75 o
  -2  -1  11       78.32       76.85      3.42 o
  -1  -1  11       16.73       12.98      1.05 o
   0  -1  11        6.79        6.44      1.10 o
   1  -1  11        2.39        2.94      1.17 o
   2  -1  11       40.82       40.30      2.15 o
   3  -1  11       11.11       12.45      2.17 o
   4  -1  11        2.42        4.12      1.89 o
   5  -1  11        0.05        0.67      1.89 o
   6  -1  11        0.01       -1.78      1.78 o
   7  -1  11        0.95        1.45      2.22 o
  -9   0  11        3.64        6.12      1.72 o
  -8   0  11        0.15       -0.90      1.09 o
  -7   0  11        0.02       -0.82      1.12 o
  -6   0  11        0.10       -1.00      1.00 o
  -5   0  11        0.72       -0.44      0.50 o
  -4   0  11       31.74       28.47      1.25 o
  -3   0  11        2.81        3.79      1.03 o
  -2   0  11        0.14       -0.15      0.70 o
  -1   0  11        1.31        2.14      0.69 o
   0   0  11        3.32        3.46      0.36 o
   1   0  11       24.33       28.35      1.30 o
   2   0  11       42.83       47.53      2.90 o
   3   0  11        0.09        2.00      1.89 o
   4   0  11        0.19        2.22      1.30 o
   5   0  11        0.78       -0.44      1.89 o
   6   0  11        0.97        1.11      2.00 o
   7   0  11        0.18       -0.78      2.22 o
  -9   1  11        0.16        0.02      1.39 o
  -8   1  11        0.39       -1.04      1.04 o
  -7   1  11        0.15       -0.80      0.96 o
  -6   1  11        8.39        6.79      1.39 o
  -5   1  11      176.24      189.02      5.35 o
  -4   1  11       84.74       87.91      3.95 o
  -3   1  11        3.27        3.42      0.87 o
  -2   1  11        0.19       -0.16      0.67 o
  -1   1  11       18.89       16.09      0.95 o
   0   1  11       47.74       54.26      2.24 o
   1   1  11       14.80       13.35      0.95 o
   2   1  11        1.14        1.33      1.18 o
   3   1  11       19.55       27.92      3.56 o
   4   1  11       10.02       13.90      2.89 o
   5   1  11        0.51       -1.78      1.78 o
   6   1  11        0.40        0.56      2.22 o
   7   1  11        0.36       -0.35      2.17 o
  -9   2  11        0.00        0.20      2.34 o
  -8   2  11        2.23       -0.07      1.13 o
  -7   2  11        0.66        1.27      1.07 o
  -6   2  11       41.71       51.70      2.94 o
  -5   2  11       92.04       95.38      2.96 o
  -4   2  11       83.59       89.89      3.94 o
  -3   2  11        0.22        0.53      0.77 o
  -2   2  11        2.94        3.37      0.75 o
  -1   2  11       56.26       69.18      1.95 o
   0   2  11       11.93       10.60      0.76 o
   1   2  11       15.44       12.05      1.80 o
   2   2  11        1.01       -0.95      0.99 o
   3   2  11        0.31       -0.56      1.89 o
   4   2  11        0.00       -0.11      1.89 o
   5   2  11        0.01        0.22      0.96 o
   6   2  11        1.34       -0.37      1.00 o
  -9   3  11        0.33        1.79      1.42 o
  -8   3  11       11.63       11.69      2.39 o
  -7   3  11       20.79       16.94      3.28 o
  -6   3  11       55.89       53.15      3.01 o
  -5   3  11        0.12        0.24      0.86 o
  -4   3  11        7.46        6.97      1.19 o
  -3   3  11        5.47        6.88      0.91 o
  -2   3  11        2.45        4.63      0.63 o
  -1   3  11        1.20        0.64      0.43 o
   0   3  11        1.04        1.19      0.40 o
   1   3  11        7.24        4.06      0.36 o
   2   3  11        1.45        1.98      0.56 o
   3   3  11        0.24        0.08      0.68 o
   4   3  11        0.00        0.52      0.97 o
   5   3  11        2.66        2.45      1.17 o
   6   3  11        3.21        4.35      1.43 o
  -9   4  11        3.62        1.63      1.41 o
  -8   4  11        2.94        3.05      1.95 o
  -7   4  11       12.19       15.25      1.74 o
  -6   4  11        0.92       -0.19      0.40 o
  -5   4  11       10.35       11.16      1.89 o
  -4   4  11        5.00        4.70      2.00 o
  -3   4  11        1.27        1.57      0.77 o
  -2   4  11       27.38       24.35      1.23 o
  -1   4  11        2.76        3.49      0.50 o
   0   4  11        6.90       10.24      0.57 o
   1   4  11        3.55        3.03      0.68 o
   2   4  11        1.15        1.88      0.78 o
   3   4  11        0.07       -0.24      0.75 o
   4   4  11        3.94        4.55      1.13 o
   5   4  11        0.98        1.34      1.18 o
  -9   5  11        7.36        9.51      1.76 o
  -8   5  11       10.50       11.50      1.71 o
  -7   5  11        4.67        4.89      2.78 o
  -6   5  11        9.04        7.64      3.45 o
  -5   5  11       13.15       13.46      1.50 o
  -4   5  11        1.38        1.31      0.75 o
  -3   5  11        4.10        4.96      1.39 o
  -2   5  11        0.05       -0.51      0.51 o
  -1   5  11        0.51       -0.04      0.55 o
   0   5  11        0.80        0.12      0.55 o
   1   5  11        0.27        0.25      1.40 o
   2   5  11        0.08       -0.55      0.78 o
   3   5  11        0.09        0.70      0.89 o
   4   5  11        1.72        2.84      1.13 o
  -8   6  11       11.02       10.27      1.62 o
  -7   6  11        2.46        4.85      1.31 o
  -6   6  11        2.47        4.05      1.20 o
  -5   6  11        1.41        0.75      0.84 o
  -4   6  11        0.01       -0.42      0.74 o
  -3   6  11        1.14        1.32      0.68 o
  -2   6  11        2.15        2.08      0.73 o
  -1   6  11        0.41        0.56      0.84 o
   0   6  11        2.00        0.46      0.87 o
   1   6  11        3.30        2.34      1.28 o
   2   6  11        0.27       -0.70      0.86 o
   3   6  11        4.04        6.98      1.84 o
  -8   7  11        1.23        0.22      1.33 o
  -7   7  11        1.32        4.67      1.67 o
  -6   7  11        1.72        1.00      1.22 o
  -5   7  11        3.32        2.42      1.11 o
  -4   7  11        8.64        6.10      1.19 o
  -3   7  11        0.15        0.19      1.50 o
  -2   7  11        1.91        2.21      1.11 o
  -1   7  11        6.74        5.36      2.73 o
   0   7  11        3.03        5.36      1.28 o
   1   7  11        0.30        0.57      1.09 o
   2   7  11        0.36       -1.43      1.61 o
  -7   8  11        0.20       -1.22      1.22 o
  -6   8  11        2.27        1.99      1.17 o
  -5   8  11        0.04        1.45      1.07 o
  -4   8  11        3.41        3.30      1.15 o
  -3   8  11        2.02        2.92      1.13 o
  -2   8  11        0.51        2.89      1.89 o
  -1   8  11        0.03       -1.02      1.03 o
   0   8  11        0.00        0.05      1.04 o
   1   8  11        0.88        0.76      1.19 o
  -6   9  11        0.32        0.67      1.45 o
  -5   9  11        1.02        2.47      1.31 o
  -4   9  11       19.66       21.28      2.03 o
  -3   9  11        4.22        8.28      2.95 o
  -2   9  11        1.85       -1.22      1.89 o
  -1   9  11        0.19       -1.04      1.04 o
   1 -10  12        2.67        3.56      2.78 o
   2 -10  12        6.17        8.56      2.67 o
   3 -10  12        3.05        4.89      2.34 o
  -1  -9  12        2.71        1.87      1.47 o
   0  -9  12        0.54        2.22      2.17 o
   1  -9  12        5.52        9.72      1.89 o
   2  -9  12        7.78        6.56      2.34 o
   3  -9  12        0.31        1.22      2.00 o
   4  -9  12        0.00        2.00      2.11 o
   5  -9  12        2.40        1.22      2.00 o
  -3  -8  12        0.78       -0.78      2.22 o
  -2  -8  12        8.76        5.45      2.45 o
  -1  -8  12       16.13       19.16      2.61 o
   0  -8  12       24.95       29.50      3.17 o
   1  -8  12        0.01        1.31      1.42 o
   2  -8  12        6.39        6.92      1.68 o
   3  -8  12        0.40       -0.89      1.78 o
   4  -8  12        0.45        1.67      2.00 o
   5  -8  12        0.02       -0.78      1.78 o
   6  -8  12        0.16        0.44      2.11 o
  -4  -7  12        0.41        0.67      2.11 o
  -3  -7  12        0.56        0.67      2.22 o
  -2  -7  12        0.35       -0.67      1.67 o
  -1  -7  12        5.29        5.92      1.57 o
   0  -7  12        0.05        1.30      1.33 o
   1  -7  12        0.07        1.48      1.30 o
   2  -7  12        3.08        2.83      1.44 o
   3  -7  12        1.43       -1.00      1.56 o
   4  -7  12        1.13        2.89      2.00 o
   5  -7  12        0.26       -1.33      1.67 o
   6  -7  12        0.44        1.67      2.00 o
  -5  -6  12        0.44       -1.45      2.00 o
  -4  -6  12        0.02       -1.89      1.89 o
  -3  -6  12        2.99        3.78      2.22 o
  -2  -6  12        0.76        3.11      2.22 o
  -1  -6  12        2.98        5.01      1.44 o
   0  -6  12        0.06        0.68      1.23 o
   1  -6  12        5.12        4.40      1.44 o
   2  -6  12        0.88        1.34      2.17 o
   3  -6  12        0.31        0.44      1.78 o
   4  -6  12        1.54        2.11      1.89 o
   5  -6  12        0.04        1.89      2.00 o
   6  -6  12        3.12        4.00      2.45 o
   7  -6  12        2.06        0.44      2.11 o
  -6  -5  12        0.48       -0.84      1.39 o
  -5  -5  12        1.28       -0.78      1.89 o
  -4  -5  12        1.45        0.78      1.78 o
  -3  -5  12        0.68        2.00      2.11 o
  -2  -5  12        0.44        0.00      1.78 o
  -1  -5  12        5.91        8.07      1.50 o
   0  -5  12        0.23        0.76      1.15 o
   1  -5  12        2.54        1.63      0.80 o
   2  -5  12        2.20        2.42      1.50 o
   3  -5  12        0.00       -1.00      1.56 o
   4  -5  12        0.79        0.36      1.14 o
   5  -5  12        3.47        7.56      2.56 o
   6  -5  12        0.32       -1.33      1.67 o
   7  -5  12        1.34        2.45      2.34 o
  -6  -4  12        0.04        1.20      1.39 o
  -5  -4  12        0.61       -0.49      1.11 o
  -4  -4  12        2.00        1.97      1.20 o
  -3  -4  12        0.06       -1.67      1.67 o
  -2  -4  12        0.95        1.78      1.78 o
  -1  -4  12        0.10       -0.19      0.41 o
   0  -4  12       10.20        9.28      1.01 o
   1  -4  12        0.03        0.31      0.73 o
   2  -4  12        0.61        1.95      1.23 o
   3  -4  12        0.24       -0.78      1.67 o
   4  -4  12        0.32       -0.49      1.17 o
   5  -4  12        3.51        3.89      2.34 o
   6  -4  12        0.29       -1.00      1.78 o
   7  -4  12        0.05       -2.00      2.00 o
  -7  -3  12        1.10        0.68      1.44 o
  -6  -3  12        4.62        2.99      1.33 o
  -5  -3  12        3.37        3.70      1.33 o
  -4  -3  12        0.02       -0.94      0.94 o
  -3  -3  12        3.65        2.65      1.33 o
  -2  -3  12       34.41       38.71      1.77 o
  -1  -3  12       14.50       14.40      1.68 o
   0  -3  12        0.02       -0.40      1.04 o
   1  -3  12        6.76        6.96      1.49 o
   2  -3  12       10.23       14.27      2.39 o
   3  -3  12       15.81       13.50      3.00 o
   4  -3  12        7.05        6.85      1.57 o
   5  -3  12        0.60       -1.67      1.78 o
   6  -3  12        2.96        3.34      2.34 o
   7  -3  12        0.35        3.00      2.56 o
  -7  -2  12        0.00       -0.34      1.25 o
  -6  -2  12        0.15        0.33      1.95 o
  -5  -2  12        0.47       -0.51      1.09 o
  -4  -2  12        2.14        1.08      1.03 o
  -3  -2  12        0.66       -0.11      0.40 o
  -2  -2  12       20.54       17.89      1.58 o
  -1  -2  12       11.21       11.62      1.58 o
   0  -2  12        8.60        8.02      1.49 o
   1  -2  12        4.75        6.68      1.42 o
   2  -2  12        4.88        5.78      1.14 o
   3  -2  12       26.35       27.90      2.32 o
   4  -2  12        0.71        0.93      1.28 o
   5  -2  12        0.16       -0.44      1.89 o
   6  -2  12        1.88        1.56      2.34 o
   7  -2  12        0.46       -0.11      2.34 o
  -8  -1  12        0.33       -0.78      1.23 o
  -7  -1  12        0.94       -0.03      1.28 o
  -6  -1  12        0.00        0.68      1.09 o
  -5  -1  12        0.11       -0.93      0.93 o
  -4  -1  12       24.44       25.93      1.22 o
  -3  -1  12       24.12       23.14      1.81 o
  -2  -1  12       14.35       13.28      1.72 o
  -1  -1  12       22.24       27.73      1.60 o
   0  -1  12        2.07        2.31      1.22 o
   1  -1  12        9.34        7.93      2.45 o
   2  -1  12       30.95       39.52      3.78 o
   3  -1  12       12.17       16.65      3.39 o
   4  -1  12        0.13       -1.45      1.45 o
   5  -1  12        1.92       -1.22      1.89 o
   6  -1  12        0.01        1.33      2.22 o
   7  -1  12        2.34        3.23      2.45 o
  -8   0  12        0.54        1.33      1.41 o
  -7   0  12        0.16       -0.40      1.17 o
  -6   0  12       11.46       10.13      1.54 o
  -5   0  12        2.75        5.08      2.06 o
  -4   0  12       19.84       22.48      1.89 o
  -3   0  12       41.57       40.89      4.62 o
  -2   0  12       20.34       19.99      1.65 o
  -1   0  12        0.07       -0.62      0.62 o
   0   0  12        0.10       -1.02      1.02 o
   1   0  12       18.42       17.34      2.22 o
   2   0  12        0.02       -1.20      1.20 o
   3   0  12       15.46       11.12      2.67 o
   4   0  12        0.01        0.56      1.78 o
   5   0  12        3.17        2.34      2.11 o
   6   0  12        0.50       -2.00      2.00 o
  -8   1  12        0.13       -0.16      1.15 o
  -7   1  12        0.07       -1.09      1.09 o
  -6   1  12        0.53        1.38      2.95 o
  -5   1  12       15.72       12.79      1.58 o
  -4   1  12       10.17        9.19      1.38 o
  -3   1  12        8.25        8.87      1.84 o
  -2   1  12        2.02        2.16      1.11 o
  -1   1  12        0.97       -0.06      0.63 o
   0   1  12        1.74        3.24      0.70 o
   1   1  12       13.78       10.96      2.56 o
   2   1  12       11.62        9.01      2.45 o
   3   1  12        6.05        7.34      2.56 o
   4   1  12        0.01        0.56      1.78 o
   5   1  12        0.04       -0.67      2.11 o
   6   1  12        0.00        1.00      2.45 o
  -8   2  12        4.54        2.82      1.42 o
  -7   2  12        0.12        1.57      1.17 o
  -6   2  12       36.88       44.74      4.12 o
  -5   2  12        1.82        1.38      1.06 o
  -4   2  12       22.81       18.04      1.78 o
  -3   2  12        0.44       -0.44      0.77 o
  -2   2  12       19.59       15.31      1.48 o
  -1   2  12        8.62       11.03      0.79 o
   0   2  12        6.81        6.49      0.69 o
   1   2  12        1.02        0.01      0.69 o
   2   2  12        2.64        4.67      2.00 o
   3   2  12        6.01        6.23      2.45 o
   4   2  12        3.52        5.10      1.31 o
   5   2  12        0.12       -0.70      0.99 o
  -8   3  12        0.05        0.15      1.56 o
  -7   3  12        0.65       -0.53      1.06 o
  -6   3  12        0.09        0.03      1.50 o
  -5   3  12       16.42       18.05      1.79 o
  -4   3  12        9.55        8.40      1.39 o
  -3   3  12        1.98        1.27      0.86 o
  -2   3  12        0.58        0.66      1.26 o
  -1   3  12        1.82        0.01      0.57 o
   0   3  12        3.09        3.16      0.53 o
   1   3  12        0.59       -0.40      0.47 o
   2   3  12        1.36        1.63      0.93 o
   3   3  12        2.94        3.54      1.14 o
   4   3  12        0.21        1.23      1.07 o
   5   3  12        0.01        1.15      1.39 o
  -8   4  12       19.56       25.49      2.32 o
  -7   4  12       16.28       16.28      1.87 o
  -6   4  12       11.66       14.52      3.00 o
  -5   4  12        7.89       10.70      1.72 o
  -4   4  12        0.80        1.18      0.94 o
  -3   4  12        1.49        1.44      0.80 o
  -2   4  12        0.55        0.46      0.72 o
  -1   4  12        5.08        4.58      0.62 o
   0   4  12        0.27       -0.16      0.42 o
   1   4  12        3.10        2.33      0.90 o
   2   4  12        3.28        4.82      1.09 o
   3   4  12        0.11        0.09      1.00 o
   4   4  12        2.19        1.43      1.24 o
  -8   5  12        4.92        5.82      1.55 o
  -7   5  12        3.30        5.75      1.50 o
  -6   5  12        0.01        1.93      1.09 o
  -5   5  12        0.59       -0.03      0.86 o
  -4   5  12        6.36        6.68      1.17 o
  -3   5  12        3.15        3.59      1.03 o
  -2   5  12        0.16        1.15      0.86 o
  -1   5  12        0.18       -0.45      0.45 o
   0   5  12        2.07        0.81      0.85 o
   1   5  12        5.33        3.97      1.02 o
   2   5  12        0.19        0.71      0.93 o
   3   5  12        0.06       -0.52      0.93 o
  -7   6  12        0.34       -0.59      1.17 o
  -6   6  12        0.00       -1.11      1.11 o
  -5   6  12        1.56        1.11      1.11 o
  -4   6  12        0.22        0.14      0.84 o
  -3   6  12        0.25       -0.68      0.76 o
  -2   6  12        4.17        4.01      1.33 o
  -1   6  12       13.16       16.06      1.78 o
   0   6  12       12.44       14.90      5.78 o
   1   6  12        0.23        1.03      1.33 o
   2   6  12        0.19        0.15      1.03 o
  -7   7  12        5.42        7.56      2.00 o
  -6   7  12        0.11       -0.89      1.22 o
  -5   7  12        0.56        0.76      1.07 o
  -4   7  12        1.15        0.82      0.96 o
  -3   7  12        1.63        2.62      1.19 o
  -2   7  12       10.40       11.17      2.00 o
  -1   7  12        0.71        1.56      2.11 o
   0   7  12        3.36        2.91      1.21 o
   1   7  12        1.04        1.47      1.14 o
  -5   8  12       10.22       13.07      1.76 o
  -4   8  12        0.13        0.53      1.50 o
  -3   8  12       15.00       19.65      1.97 o
  -2   8  12        1.86        1.93      1.19 o
  -1   8  12        2.39        7.79      2.67 o
   1  -9  13        1.47        1.84      1.60 o
   2  -9  13        0.33        0.78      1.89 o
  -1  -8  13        0.63        0.89      2.34 o
   0  -8  13        0.54        1.89      1.47 o
   1  -8  13        0.68        0.93      1.84 o
   2  -8  13        0.01        1.32      1.44 o
   3  -8  13        0.56        4.23      2.22 o
   4  -8  13        0.82        1.11      2.22 o
  -3  -7  13        0.10        0.67      2.34 o
  -2  -7  13        0.46        0.33      2.22 o
  -1  -7  13       11.52       17.57      3.23 o
   0  -7  13        4.02        7.21      1.76 o
   1  -7  13        0.00        0.82      1.41 o
   2  -7  13        0.01        0.46      1.39 o
   3  -7  13        0.52        1.78      2.00 o
   4  -7  13        0.24        1.00      1.89 o
   5  -7  13        2.11       -0.56      2.00 o
  -4  -6  13        0.08        2.34      2.45 o
  -3  -6  13        2.53        4.67      2.22 o
  -2  -6  13        0.16        0.78      2.11 o
  -1  -6  13        1.29        1.67      2.11 o
   0  -6  13        0.17       -0.28      1.25 o
   1  -6  13        8.37        7.38      1.89 o
   2  -6  13       11.25       10.10      1.80 o
   3  -6  13        3.70        6.23      2.22 o
   4  -6  13        0.00        0.11      1.89 o
   5  -6  13        5.20        6.12      2.56 o
   6  -6  13        8.87       12.90      3.23 o
  -5  -5  13        0.00        1.22      2.22 o
  -4  -5  13        0.21        2.78      2.34 o
  -3  -5  13        0.91        0.33      1.89 o
  -2  -5  13        3.51        6.34      2.34 o
  -1  -5  13        3.95        3.89      2.11 o
   0  -5  13        0.22       -0.34      1.45 o
   1  -5  13        3.41        5.34      1.45 o
   2  -5  13        0.77        2.16      1.39 o
   3  -5  13        6.84        4.34      2.22 o
   4  -5  13        1.02        0.11      1.78 o
   5  -5  13        0.15        1.89      2.11 o
   6  -5  13        0.22       -1.00      2.00 o
  -5  -4  13        0.52        2.34      2.22 o
  -4  -4  13        0.73        0.78      2.00 o
  -3  -4  13        0.52        1.78      2.00 o
  -2  -4  13        1.58       -1.45      1.89 o
  -1  -4  13        0.00       -1.56      1.56 o
   0  -4  13        0.05       -0.89      1.10 o
   1  -4  13        0.67        1.09      2.28 o
   2  -4  13        2.85        4.67      1.53 o
   3  -4  13        5.70       10.79      2.67 o
   4  -4  13       36.34       47.94      4.78 o
   5  -4  13        4.05        3.00      2.34 o
   6  -4  13        1.65        0.22      2.22 o
  -6  -3  13        3.31        3.37      1.50 o
  -5  -3  13        0.31       -0.62      2.50 o
  -4  -3  13        0.25        0.78      2.00 o
  -3  -3  13        1.56        1.45      2.00 o
  -2  -3  13        1.11        1.11      2.00 o
  -1  -3  13        0.20       -0.56      1.56 o
   0  -3  13        0.20       -1.22      1.22 o
   1  -3  13        2.40        1.46      1.30 o
   2  -3  13        8.71       10.37      1.77 o
   3  -3  13        3.47        4.00      2.11 o
   4  -3  13        9.80        8.79      2.78 o
   5  -3  13        0.58       -1.89      1.89 o
   6  -3  13        0.07        1.11      2.34 o
  -6  -2  13        0.40        0.97      1.33 o
  -5  -2  13        0.00       -0.05      1.07 o
  -4  -2  13        0.75        1.58      1.09 o
  -3  -2  13        2.09        3.23      2.11 o
  -2  -2  13        0.29       -0.78      1.78 o
  -1  -2  13        8.08        6.67      2.34 o
   0  -2  13        0.00        1.28      1.25 o
   1  -2  13        3.66        3.87      1.37 o
   2  -2  13       18.83       19.57      2.16 o
   3  -2  13        1.48        2.45      2.11 o
   4  -2  13        0.40       -1.67      2.00 o
   5  -2  13        2.51        2.11      2.45 o
   6  -2  13        0.72       -2.11      2.11 o
  -7  -1  13        0.12       -0.62      1.28 o
  -6  -1  13        0.06       -1.19      1.19 o
  -5  -1  13        0.30       -1.05      1.09 o
  -4  -1  13        0.14        0.71      1.03 o
  -3  -1  13        0.47       -0.80      0.91 o
  -2  -1  13        1.28        1.89      1.78 o
  -1  -1  13        0.00        0.22      1.78 o
   0  -1  13        4.61        4.22      1.44 o
   1  -1  13       23.34       28.26      2.36 o
   2  -1  13       14.22       16.78      2.00 o
   3  -1  13        8.02        3.00      2.22 o
   4  -1  13        0.57        0.22      2.00 o
   5  -1  13        0.73       -1.22      2.11 o
   6  -1  13        0.10        1.00      2.45 o
  -7   0  13        2.68        4.12      2.22 o
  -6   0  13        7.04        6.41      2.11 o
  -5   0  13       12.07       16.11      3.73 o
  -4   0  13       17.14       16.66      1.73 o
  -3   0  13        0.09        0.30      0.96 o
  -2   0  13        1.22        0.99      1.61 o
  -1   0  13        0.21        2.11      1.78 o
   0   0  13        5.03        4.86      1.45 o
   1   0  13        1.49        0.39      1.34 o
   2   0  13        4.92        4.68      2.17 o
   3   0  13        1.70        3.23      2.22 o
   4   0  13        0.49       -1.45      2.00 o
   5   0  13        0.15       -1.22      2.00 o
  -7   1  13        0.01        1.16      1.89 o
  -6   1  13        5.72        7.99      1.56 o
  -5   1  13       14.44       14.46      3.61 o
  -4   1  13        1.65        2.17      1.09 o
  -3   1  13        0.08        0.90      0.87 o
  -2   1  13        1.52        2.73      0.97 o
  -1   1  13        6.72        8.38      1.21 o
   0   1  13       30.66       34.81      4.00 o
   1   1  13       21.21       19.24      2.08 o
   2   1  13        1.87        0.11      2.11 o
   3   1  13        1.80        2.89      2.34 o
   4   1  13        2.60       -0.89      2.11 o
   5   1  13        0.22        2.22      2.34 o
  -7   2  13        0.00        0.15      1.09 o
  -6   2  13        1.67        1.82      1.14 o
  -5   2  13        4.57        6.60      1.40 o
  -4   2  13        4.61        7.01      2.34 o
  -3   2  13        1.07        1.10      0.88 o
  -2   2  13        2.26        2.18      0.97 o
  -1   2  13        1.13        1.51      0.81 o
   0   2  13        4.51        6.38      0.69 o
   1   2  13        0.58        1.28      0.59 o
   2   2  13        9.10        9.64      1.95 o
   3   2  13       10.88       14.34      1.68 o
   4   2  13        4.46        6.08      1.40 o
  -7   3  13        1.05        2.84      1.50 o
  -6   3  13        2.46        6.78      1.46 o
  -5   3  13        0.99        0.45      1.03 o
  -4   3  13        2.69        3.69      1.19 o
  -3   3  13        0.00        0.72      0.94 o
  -2   3  13        8.61        8.00      1.04 o
  -1   3  13        0.58        0.02      0.68 o
   0   3  13        0.10        0.28      0.58 o
   1   3  13        0.41        1.58      0.70 o
   2   3  13        3.71        2.43      1.14 o
   3   3  13        0.29       -0.95      0.98 o
   4   3  13        0.01       -0.65      1.07 o
  -7   4  13        0.33        2.82      2.67 o
  -6   4  13        0.86        0.04      1.06 o
  -5   4  13        2.50       -0.87      1.39 o
  -4   4  13        0.17       -0.37      0.87 o
  -3   4  13        4.67        3.90      0.95 o
  -2   4  13       11.58       11.59      1.42 o
  -1   4  13        1.64        1.07      0.93 o
   0   4  13        2.24        2.97      0.75 o
   1   4  13       14.17       18.03      1.52 o
   2   4  13        3.39        3.17      1.26 o
   3   4  13        1.09        1.91      1.11 o
  -7   5  13        0.74        0.33      2.11 o
  -6   5  13        1.71        1.29      1.25 o
  -5   5  13        3.57        3.67      1.56 o
  -4   5  13        1.13        2.00      1.22 o
  -3   5  13        0.71        0.96      0.94 o
  -2   5  13        0.20       -0.70      0.84 o
  -1   5  13        6.92        7.16      1.28 o
   0   5  13        1.54        2.06      0.75 o
   1   5  13        1.76        2.15      1.14 o
   2   5  13        1.70        2.36      0.99 o
  -6   6  13        0.78        1.00      1.45 o
  -5   6  13        0.00        0.22      1.33 o
  -4   6  13        2.03        3.44      1.19 o
  -3   6  13        0.90        0.85      1.03 o
  -2   6  13        7.47        7.12      2.17 o
  -1   6  13       13.92       14.67      1.68 o
   0   6  13       21.30       23.36      2.56 o
  -4   7  13        3.65        1.29      1.45 o
  -3   7  13        0.17       -2.52      3.34 o
  -2   7  13        0.61        0.82      1.11 o
  -1  -7  14        0.08        0.11      2.34 o
   0  -7  14        0.00        4.89      2.67 o
   1  -7  14        2.87        3.08      1.68 o
   2  -7  14        0.13       -0.95      1.49 o
   3  -7  14        0.03        2.67      2.22 o
  -2  -6  14        0.05       -0.78      2.22 o
  -1  -6  14        3.04        4.56      2.56 o
   0  -6  14        1.24       -1.78      1.89 o
   1  -6  14        0.62        1.21      1.47 o
   2  -6  14        1.08        2.67      1.67 o
   3  -6  14        3.75        7.45      2.56 o
   4  -6  14        0.10       -0.22      2.00 o
  -3  -5  14        3.30        0.44      2.34 o
  -2  -5  14        1.06        1.11      2.34 o
  -1  -5  14        1.64       -0.11      2.22 o
   0  -5  14        0.62       -1.33      1.78 o
   1  -5  14        2.03        0.59      1.45 o
   2  -5  14        0.22        0.36      1.41 o
   3  -5  14        3.10        1.00      2.22 o
   4  -5  14        2.81        6.67      2.45 o
  -4  -4  14        1.30        2.45      2.34 o
  -3  -4  14        1.08        1.56      2.22 o
  -2  -4  14        1.72        0.67      2.00 o
  -1  -4  14        6.79        8.56      2.67 o
   0  -4  14        0.29       -1.89      1.89 o
   1  -4  14        0.50       -1.33      1.34 o
   2  -4  14       11.60       16.67      2.20 o
   3  -4  14       11.10       12.12      2.89 o
   4  -4  14        0.36        0.22      2.22 o
   5  -4  14        0.10       -0.78      2.22 o
  -5  -3  14        0.03        2.56      2.34 o
  -4  -3  14        0.18       -1.22      1.89 o
  -3  -3  14        0.50        2.34      2.22 o
  -2  -3  14        3.98        5.01      2.22 o
  -1  -3  14        3.63        8.23      2.67 o
   0  -3  14        0.01        0.11      2.00 o
   1  -3  14        0.50       -0.56      1.36 o
   2  -3  14       34.86       39.89      2.91 o
   3  -3  14       44.32       63.07      5.78 o
   4  -3  14        6.44        4.00      2.56 o
   5  -3  14        1.05        3.45      2.45 o
  -5  -2  14        0.14        0.78      2.22 o
  -4  -2  14        1.94        4.23      2.11 o
  -3  -2  14        5.00        4.34      2.22 o
  -2  -2  14        0.97       -0.67      1.78 o
  -1  -2  14        0.17        0.33      2.00 o
   0  -2  14        2.40        4.34      2.22 o
   1  -2  14        2.55        3.66      1.53 o
   2  -2  14        0.56        0.52      1.33 o
   3  -2  14        0.00       -1.22      2.11 o
   4  -2  14        0.15       -2.11      2.11 o
   5  -2  14        0.54        3.34      2.56 o
  -6  -1  14        0.85       -0.14      2.11 o
  -5  -1  14        2.58        0.43      1.28 o
  -4  -1  14        0.47        1.67      2.22 o
  -3  -1  14        6.04        5.67      2.22 o
  -2  -1  14        0.62        2.00      2.11 o
  -1  -1  14        0.51        1.11      1.89 o
   0  -1  14        0.12       -1.78      1.78 o
   1  -1  14        9.35       15.41      2.08 o
   2  -1  14        7.92        7.67      2.17 o
   3  -1  14        2.47        1.11      2.45 o
   4  -1  14        0.09        1.67      2.22 o
  -6   0  14        0.68       -0.35      1.28 o
  -5   0  14       26.52       26.30      2.27 o
  -4   0  14        8.16        8.49      1.48 o
  -3   0  14        0.30       -0.48      0.97 o
  -2   0  14        0.05        3.11      2.22 o
  -1   0  14        7.78       11.46      2.67 o
   0   0  14        0.09        1.45      2.00 o
   1   0  14        3.16        1.31      1.41 o
   2   0  14        0.56        0.33      2.00 o
   3   0  14        1.73        1.11      2.34 o
   4   0  14        1.39        3.78      2.67 o
  -6   1  14        1.09        1.60      1.30 o
  -5   1  14        0.83        3.49      2.11 o
  -4   1  14        0.05        0.61      1.06 o
  -3   1  14        0.06        0.83      0.97 o
  -2   1  14        0.31        1.22      2.11 o
  -1   1  14        9.02        7.45      2.34 o
   0   1  14        2.19        1.22      2.00 o
   1   1  14        1.09       -0.17      1.42 o
   2   1  14        0.07       -1.89      1.89 o
   3   1  14        0.74       -1.56      2.34 o
   4   1  14        0.09       -2.11      2.22 o
  -6   2  14        0.06       -0.19      2.45 o
  -5   2  14        1.80        1.27      1.21 o
  -4   2  14        0.56        0.32      1.33 o
  -3   2  14        1.89        1.30      1.04 o
  -2   2  14        3.39        4.75      1.14 o
  -1   2  14        0.62        0.78      1.89 o
   0   2  14        0.01        0.00      1.89 o
   1   2  14        0.02       -0.54      0.82 o
   2   2  14        6.88        5.77      1.35 o
   3   2  14        7.70        8.90      2.06 o
  -6   3  14        8.54       10.67      1.73 o
  -5   3  14        4.01        4.55      1.61 o
  -4   3  14        0.01        1.00      1.04 o
  -3   3  14        0.19        0.22      0.88 o
  -2   3  14        1.19       -0.03      0.87 o
  -1   3  14        0.03       -0.16      0.87 o
   1   3  14        0.26        0.89      1.06 o
   2   3  14        2.33        2.56      1.24 o
  -5   4  14        0.05       -0.26      1.67 o
  -4   4  14        0.04        0.00      0.98 o
  -3   4  14        0.44        1.00      1.11 o
  -2   4  14        0.07       -0.44      0.87 o
  -1   4  14        2.50        3.83      1.50 o
   0   4  14        8.01       10.23      1.78 o
   1   4  14        6.43       10.27      1.89 o
  -4   5  14        0.91        2.56      1.45 o
  -3   5  14        0.54        0.75      1.03 o
  -2   5  14        0.03       -0.80      0.96 o
  -1   5  14        0.97        0.68      1.67 o
   0   5  14        2.49        2.46      1.39 o
  -1  -5  15        0.41        1.67      2.56 o
   0  -5  15        4.95        9.45      3.00 o
   1  -5  15        6.25        6.81      2.50 o
   2  -5  15        4.36        5.23      3.06 o
  -2  -4  15       12.17       16.02      3.34 o
  -1  -4  15        5.18        3.89      2.45 o
   0  -4  15        2.03        2.78      2.45 o
   1  -4  15        0.63       -0.44      1.49 o
   2  -4  15        0.10       -0.22      1.57 o
   3  -4  15        1.87        3.45      2.45 o
  -3  -3  15        0.21       -2.11      2.11 o
  -2  -3  15        3.08        1.22      2.00 o
  -1  -3  15        3.26        5.34      2.67 o
   0  -3  15        0.10       -1.33      2.22 o
   1  -3  15        2.76        1.40      1.53 o
   2  -3  15        0.79       -0.29      1.57 o
   3  -3  15        0.46        0.11      2.34 o
  -4  -2  15        3.47        4.23      2.56 o
  -3  -2  15        2.34        2.22      2.45 o
  -2  -2  15        0.64        0.11      2.00 o
  -1  -2  15        0.83       -0.44      2.22 o
   0  -2  15        0.24       -2.00      2.00 o
   1  -2  15        0.02       -1.10      1.45 o
   2  -2  15        0.53       -0.71      1.84 o
   3  -2  15        2.07        2.11      2.56 o
  -4  -1  15       10.67        9.90      3.00 o
  -3  -1  15        4.29        7.45      2.89 o
  -2  -1  15        1.03        0.89      2.22 o
  -1  -1  15        3.16        8.01      2.67 o
   0  -1  15        4.68        3.78      2.45 o
   1  -1  15        3.76        4.99      1.77 o
   2  -1  15        2.15        0.00      2.45 o
   3  -1  15        2.05        3.45      2.67 o
  -4   0  15        0.43        0.56      2.34 o
  -3   0  15        0.07       -2.00      2.00 o
  -2   0  15        0.43       -0.44      2.00 o
  -1   0  15        0.07        1.78      2.22 o
   0   0  15        1.42        1.22      2.22 o
   1   0  15        1.32        1.05      3.17 o
   2   0  15        2.00       -0.67      2.22 o
  -4   1  15        0.41       -1.06      1.06 o
  -3   1  15        0.97       -2.11      2.11 o
  -2   1  15        0.23       -1.67      2.00 o
  -1   1  15        0.89       -1.22      1.89 o
   0   1  15        0.19       -1.89      1.89 o
   1   1  15        0.52        1.45      2.22 o
   2   1  15        1.29       -0.89      2.22 o
  -4   2  15        0.09       -0.74      1.07 o
  -3   2  15        0.53        0.08      1.61 o
  -2   2  15        1.62        3.78      2.45 o
  -1   2  15        1.67       -1.56      2.00 o
  -3   3  15        2.78        2.51      1.22 o
 
